# Supplementary material for: Carboxymethylcytosine is a natural base modification and a handle for bacteriophage DNA hypermodification
Source: Nat Commun. 2025 Dec 7;17:281. doi: 10.1038/s41467-025-66999-9 (PMC12783734; doi:10.1038/s41467-025-66999-9)
Supplement: Supplementary file 4 — Source Data [file 41467_2025_66999_MOESM4_ESM.xlsx]

## Sheet: Fig1a
genome	gene	accession	start	end	strand
E.coli_K12	cmoA	P76290	1898614	1899357	+
E.coli_K12	cmoB	P76291	1899354	1900325	+
Synechococcus phage S-B43	cmoA	A0A514ABH6	147082	147777	+
Synechococcus phage S-B43	cmoY	A0A514ABJ0	147774	148589	+
Synechococcus phage S-B43	cmoX	A0A514ABG7	148586	149704	+

## Sheet: Fig1b
Description: Proposed pathway based on LC–MS/MS evidence.
No intermediate species were detected; the schematic shows only the overall substrate–product conversions.
Supporting MS/MS spectra are provided in Supplementary Figures 4 and 6.

## Sheet: Fig2a
Time	complete assay with EcCmoA	Time	complete assay with SpCmoA	Time	EcCmoA w/o SAM	Time	SpCmoA w/o SAM	Time	w/o enzyme
0	-0.01	0	-0.06	0	0	0	-0.01	0	-0.09
0.007	-0.01	0.007	-0.07	0.007	-0.02	0.007	-0.01	0.007	-0.1
0.013	0	0.013	-0.09	0.013	-0.05	0.013	-0.03	0.013	-0.1
0.02	-0.02	0.02	-0.11	0.02	-0.06	0.02	-0.04	0.02	-0.12
0.027	-0.03	0.027	-0.1	0.027	-0.05	0.027	-0.04	0.027	-0.12
0.033	-0.04	0.033	-0.09	0.033	-0.05	0.033	-0.04	0.033	-0.1
0.04	-0.03	0.04	-0.08	0.04	-0.05	0.04	-0.04	0.04	-0.08
0.047	-0.02	0.047	-0.07	0.047	-0.03	0.047	-0.04	0.047	-0.06
0.053	-0.01	0.053	-0.05	0.053	0	0.053	-0.02	0.053	-0.04
0.06	0.03	0.06	-0.03	0.06	0.02	0.06	0	0.06	-0.01
0.067	0.05	0.067	-0.03	0.067	0.02	0.067	0	0.067	0.02
0.073	0.05	0.073	-0.04	0.073	0.02	0.073	0	0.073	0.02
0.08	0.03	0.08	-0.04	0.08	0.03	0.08	0.01	0.08	0.01
0.087	0.02	0.087	-0.04	0.087	0.02	0.087	0.02	0.087	-0.01
0.093	0	0.093	-0.06	0.093	0.01	0.093	0.02	0.093	-0.02
0.1	-0.03	0.1	-0.08	0.1	0.01	0.1	0.01	0.1	-0.05
0.107	-0.04	0.107	-0.08	0.107	0.01	0.107	0.03	0.107	-0.07
0.113	-0.02	0.113	-0.07	0.113	0	0.113	0.04	0.113	-0.08
0.12	0.01	0.12	-0.07	0.12	-0.01	0.12	0.02	0.12	-0.08
0.127	0.01	0.127	-0.07	0.127	-0.01	0.127	0	0.127	-0.08
0.133	0	0.133	-0.06	0.133	-0.01	0.133	0	0.133	-0.09
0.14	0	0.14	-0.03	0.14	-0.02	0.14	0	0.14	-0.08
0.147	0.01	0.147	-0.03	0.147	-0.02	0.147	-0.02	0.147	-0.07
0.153	0.02	0.153	-0.02	0.153	0	0.153	-0.05	0.153	-0.07
0.16	0.03	0.16	-0.01	0.16	0.02	0.16	-0.04	0.16	-0.08
0.167	0.06	0.167	0.01	0.167	0.03	0.167	-0.02	0.167	-0.08
0.173	0.08	0.173	0.01	0.173	0.02	0.173	-0.01	0.173	-0.08
0.18	0.08	0.18	0.01	0.18	0.01	0.18	-0.02	0.18	-0.1
0.187	0.08	0.187	0.01	0.187	0.01	0.187	-0.01	0.187	-0.11
0.193	0.08	0.193	0.02	0.193	-0.01	0.193	0.01	0.193	-0.11
0.2	0.08	0.2	0	0.2	-0.03	0.2	0.01	0.2	-0.1
0.207	0.06	0.207	-0.01	0.207	-0.03	0.207	0.01	0.207	-0.11
0.213	0.05	0.213	-0.01	0.213	-0.01	0.213	0.02	0.213	-0.11
0.22	0.05	0.22	-0.01	0.22	-0.01	0.22	0.03	0.22	-0.1
0.227	0.04	0.227	-0.02	0.227	0	0.227	0.02	0.227	-0.08
0.233	0.02	0.233	-0.03	0.233	0.01	0.233	0	0.233	-0.07
0.24	0	0.24	-0.03	0.24	0.01	0.24	-0.01	0.24	-0.06
0.247	0	0.247	-0.04	0.247	0	0.247	-0.01	0.247	-0.04
0.253	0.01	0.253	-0.05	0.253	-0.01	0.253	-0.03	0.253	-0.02
0.26	0.02	0.26	-0.07	0.26	0	0.26	-0.04	0.26	-0.02
0.267	0.03	0.267	-0.08	0.267	0.01	0.267	-0.04	0.267	-0.03
0.273	0.05	0.273	-0.08	0.273	0.01	0.273	-0.03	0.273	-0.03
0.28	0.06	0.28	-0.09	0.28	0	0.28	-0.04	0.28	-0.03
0.287	0.05	0.287	-0.1	0.287	0.01	0.287	-0.04	0.287	-0.05
0.293	0.04	0.293	-0.1	0.293	0.01	0.293	-0.02	0.293	-0.07
0.3	0.04	0.3	-0.08	0.3	0	0.3	-0.01	0.3	-0.07
0.307	0.04	0.307	-0.08	0.307	0	0.307	-0.01	0.307	-0.06
0.313	0.03	0.313	-0.08	0.313	0.01	0.313	-0.01	0.313	-0.06
0.32	0.01	0.32	-0.07	0.32	0.03	0.32	-0.01	0.32	-0.07
0.327	0.01	0.327	-0.06	0.327	0.04	0.327	-0.02	0.327	-0.05
0.333	0.02	0.333	-0.07	0.333	0.04	0.333	-0.04	0.333	-0.05
0.34	0.02	0.34	-0.08	0.34	0.04	0.34	-0.07	0.34	-0.06
0.347	0.03	0.347	-0.07	0.347	0.03	0.347	-0.07	0.347	-0.08
0.353	0.04	0.353	-0.05	0.353	0.02	0.353	-0.05	0.353	-0.09
0.36	0.06	0.36	-0.05	0.36	0	0.36	-0.04	0.36	-0.08
0.367	0.07	0.367	-0.06	0.367	0	0.367	-0.04	0.367	-0.09
0.373	0.07	0.373	-0.04	0.373	0	0.373	-0.02	0.373	-0.09
0.38	0.07	0.38	-0.02	0.38	-0.01	0.38	0	0.38	-0.08
0.387	0.07	0.387	-0.02	0.387	-0.01	0.387	0	0.387	-0.06
0.393	0.07	0.393	-0.02	0.393	0	0.393	0	0.393	-0.06
0.4	0.05	0.4	-0.02	0.4	0	0.4	0	0.4	-0.07
0.407	0.05	0.407	0	0.407	0	0.407	0.01	0.407	-0.06
0.413	0.04	0.413	0	0.413	-0.01	0.413	0.01	0.413	-0.05
0.42	0.02	0.42	-0.01	0.42	-0.01	0.42	0	0.42	-0.05
0.427	0.01	0.427	-0.02	0.427	-0.01	0.427	0.01	0.427	-0.07
0.433	0.02	0.433	-0.01	0.433	-0.03	0.433	0.01	0.433	-0.07
0.44	0.04	0.44	-0.02	0.44	-0.04	0.44	0	0.44	-0.07
0.447	0.04	0.447	-0.02	0.447	-0.03	0.447	-0.02	0.447	-0.08
0.453	0.03	0.453	-0.02	0.453	-0.02	0.453	-0.01	0.453	-0.09
0.46	0.03	0.46	-0.01	0.46	-0.03	0.46	-0.02	0.46	-0.08
0.467	0.04	0.467	-0.01	0.467	-0.03	0.467	-0.04	0.467	-0.07
0.473	0.03	0.473	-0.02	0.473	-0.01	0.473	-0.06	0.473	-0.06
0.48	0.03	0.48	-0.02	0.48	0.01	0.48	-0.07	0.48	-0.06
0.487	0.04	0.487	-0.01	0.487	0.01	0.487	-0.06	0.487	-0.05
0.493	0.06	0.493	-0.01	0.493	0.01	0.493	-0.06	0.493	-0.04
0.5	0.06	0.5	-0.01	0.5	0.01	0.5	-0.05	0.5	-0.04
0.507	0.06	0.507	-0.02	0.507	0.03	0.507	-0.03	0.507	-0.05
0.513	0.05	0.513	-0.01	0.513	0.03	0.513	-0.01	0.513	-0.06
0.52	0.05	0.52	-0.02	0.52	0.02	0.52	0	0.52	-0.05
0.527	0.03	0.527	-0.03	0.527	0.01	0.527	-0.01	0.527	-0.05
0.533	0.01	0.533	-0.02	0.533	0.01	0.533	0	0.533	-0.05
0.54	0.01	0.54	-0.02	0.54	0	0.54	0	0.54	-0.04
0.547	0.02	0.547	-0.02	0.547	-0.02	0.547	-0.01	0.547	-0.02
0.553	0	0.553	-0.03	0.553	-0.02	0.553	-0.02	0.553	0
0.56	-0.01	0.56	-0.03	0.56	-0.02	0.56	-0.02	0.56	0.01
0.567	-0.01	0.567	-0.03	0.567	-0.02	0.567	-0.01	0.567	0.02
0.573	-0.01	0.573	-0.04	0.573	-0.03	0.573	0	0.573	0.01
0.58	-0.02	0.58	-0.05	0.58	-0.02	0.58	0.01	0.58	0
0.587	-0.03	0.587	-0.05	0.587	-0.01	0.587	0.04	0.587	-0.02
0.593	-0.04	0.593	-0.04	0.593	0	0.593	0.08	0.593	-0.02
0.6	-0.04	0.6	-0.05	0.6	-0.01	0.6	0.1	0.6	-0.03
0.607	-0.05	0.607	-0.05	0.607	0.01	0.607	0.1	0.607	-0.05
0.613	-0.05	0.613	-0.05	0.613	0.02	0.613	0.09	0.613	-0.06
0.62	-0.03	0.62	-0.04	0.62	0.03	0.62	0.07	0.62	-0.06
0.627	-0.01	0.627	-0.06	0.627	0.04	0.627	0.03	0.627	-0.06
0.633	-0.01	0.633	-0.06	0.633	0.05	0.633	-0.01	0.633	-0.07
0.64	-0.01	0.64	-0.06	0.64	0.05	0.64	-0.04	0.64	-0.07
0.647	0	0.647	-0.05	0.647	0.04	0.647	-0.06	0.647	-0.06
0.653	0	0.653	-0.07	0.653	0.03	0.653	-0.08	0.653	-0.04
0.66	-0.02	0.66	-0.09	0.66	0.03	0.66	-0.08	0.66	-0.04
0.667	-0.03	0.667	-0.08	0.667	0.04	0.667	-0.04	0.667	-0.05
0.673	-0.02	0.673	-0.07	0.673	0.03	0.673	0	0.673	-0.04
0.68	-0.01	0.68	-0.07	0.68	0.03	0.68	0.03	0.68	-0.03
0.687	-0.01	0.687	-0.06	0.687	0.04	0.687	0.03	0.687	-0.03
0.693	-0.02	0.693	-0.04	0.693	0.05	0.693	0.04	0.693	-0.04
0.7	-0.01	0.7	-0.02	0.7	0.04	0.7	0.04	0.7	-0.03
0.707	0.01	0.707	-0.02	0.707	0.03	0.707	0.02	0.707	-0.02
0.713	0.01	0.713	-0.02	0.713	0.03	0.713	-0.02	0.713	-0.02
0.72	0	0.72	-0.01	0.72	0.04	0.72	-0.03	0.72	-0.03
0.727	0.01	0.727	-0.01	0.727	0.04	0.727	-0.02	0.727	-0.04
0.733	0.02	0.733	-0.02	0.733	0.03	0.733	-0.01	0.733	-0.04
0.74	0.02	0.74	-0.04	0.74	0.02	0.74	0	0.74	-0.04
0.747	0.02	0.747	-0.03	0.747	0.02	0.747	0.01	0.747	-0.05
0.753	0.02	0.753	-0.03	0.753	0	0.753	0.03	0.753	-0.05
0.76	0.03	0.76	-0.03	0.76	-0.01	0.76	0.03	0.76	-0.05
0.767	0.03	0.767	-0.03	0.767	-0.01	0.767	0.02	0.767	-0.06
0.773	0.03	0.773	-0.01	0.773	0.01	0.773	0.02	0.773	-0.07
0.78	0.04	0.78	0	0.78	0.02	0.78	0.03	0.78	-0.06
0.787	0.05	0.787	0	0.787	0.01	0.787	0.03	0.787	-0.06
0.793	0.05	0.793	0	0.793	0.01	0.793	0.02	0.793	-0.07
0.8	0.05	0.8	0	0.8	0.01	0.8	0.02	0.8	-0.07
0.807	0.06	0.807	-0.01	0.807	-0.01	0.807	0.03	0.807	-0.06
0.813	0.06	0.813	-0.03	0.813	-0.02	0.813	0.02	0.813	-0.05
0.82	0.05	0.82	-0.05	0.82	-0.02	0.82	0	0.82	-0.05
0.827	0.03	0.827	-0.06	0.827	-0.01	0.827	0	0.827	-0.04
0.833	0.02	0.833	-0.06	0.833	0	0.833	-0.01	0.833	-0.01
0.84	0.02	0.84	-0.08	0.84	0.01	0.84	-0.03	0.84	0.01
0.847	0.01	0.847	-0.08	0.847	0.03	0.847	-0.04	0.847	0.01
0.853	0.01	0.853	-0.06	0.853	0.03	0.853	-0.04	0.853	0.01
0.86	0.03	0.86	-0.05	0.86	0.02	0.86	-0.04	0.86	0.02
0.867	0.05	0.867	-0.04	0.867	0	0.867	-0.04	0.867	0.03
0.873	0.05	0.873	-0.04	0.873	0.01	0.873	-0.05	0.873	0.02
0.88	0.04	0.88	-0.02	0.88	0.02	0.88	-0.04	0.88	0
0.887	0.04	0.887	0	0.887	0.01	0.887	-0.03	0.887	0
0.893	0.04	0.893	-0.01	0.893	0.01	0.893	-0.03	0.893	0
0.9	0.03	0.9	-0.02	0.9	0.03	0.9	-0.04	0.9	0
0.907	0.03	0.907	-0.02	0.907	0.04	0.907	-0.02	0.907	-0.01
0.913	0.05	0.913	-0.03	0.913	0.03	0.913	0	0.913	-0.01
0.92	0.08	0.92	-0.04	0.92	0.02	0.92	0.01	0.92	-0.01
0.927	0.08	0.927	-0.05	0.927	0.03	0.927	0.01	0.927	-0.03
0.933	0.09	0.933	-0.04	0.933	0.05	0.933	0.02	0.933	-0.06
0.94	0.1	0.94	-0.03	0.94	0.06	0.94	0.04	0.94	-0.07
0.947	0.1	0.947	-0.02	0.947	0.06	0.947	0.04	0.947	-0.07
0.953	0.08	0.953	-0.02	0.953	0.08	0.953	0.02	0.953	-0.08
0.96	0.07	0.96	0	0.96	0.08	0.96	0.02	0.96	-0.08
0.967	0.08	0.967	0	0.967	0.07	0.967	0.02	0.967	-0.06
0.973	0.09	0.973	-0.01	0.973	0.05	0.973	0.01	0.973	-0.03
0.98	0.12	0.98	-0.01	0.98	0.04	0.98	0.03	0.98	-0.01
0.987	0.15	0.987	0.03	0.987	0.08	0.987	0.07	0.987	0.03
0.993	0.19	0.993	0.08	0.993	0.11	0.993	0.12	0.993	0.08
1	0.2	1	0.11	1	0.13	1	0.13	1	0.12
1.007	0.19	1.007	0.12	1.007	0.15	1.007	0.13	1.007	0.11
1.013	0.17	1.013	0.13	1.013	0.17	1.013	0.13	1.013	0.11
1.02	0.14	1.02	0.14	1.02	0.17	1.02	0.11	1.02	0.1
1.027	0.1	1.027	0.09	1.027	0.13	1.027	0.06	1.027	0.06
1.033	0.06	1.033	0.04	1.033	0.09	1.033	0.02	1.033	0
1.04	0.04	1.04	-0.01	1.04	0.06	1.04	0.01	1.04	-0.04
1.047	0.03	1.047	-0.02	1.047	0.03	1.047	0.02	1.047	-0.05
1.053	0.03	1.053	-0.05	1.053	0.01	1.053	0.02	1.053	-0.06
1.06	0.03	1.06	-0.07	1.06	-0.01	1.06	0.02	1.06	-0.07
1.067	0.02	1.067	-0.06	1.067	-0.01	1.067	0.02	1.067	-0.09
1.073	0.01	1.073	-0.04	1.073	-0.03	1.073	0.02	1.073	-0.08
1.08	0.02	1.08	-0.04	1.08	-0.03	1.08	0.01	1.08	-0.07
1.087	0.01	1.087	-0.03	1.087	-0.02	1.087	-0.01	1.087	-0.07
1.093	0	1.093	-0.03	1.093	-0.01	1.093	-0.02	1.093	-0.07
1.1	0	1.1	-0.02	1.1	-0.02	1.1	-0.02	1.1	-0.06
1.107	0	1.107	-0.03	1.107	-0.02	1.107	-0.03	1.107	-0.05
1.113	-0.01	1.113	-0.05	1.113	-0.01	1.113	-0.03	1.113	-0.05
1.12	-0.01	1.12	-0.05	1.12	-0.02	1.12	-0.01	1.12	-0.07
1.127	-0.02	1.127	-0.05	1.127	-0.03	1.127	0.01	1.127	-0.07
1.133	-0.02	1.133	-0.06	1.133	-0.04	1.133	0.02	1.133	-0.07
1.14	-0.02	1.14	-0.06	1.14	-0.03	1.14	0.03	1.14	-0.08
1.147	-0.02	1.147	-0.06	1.147	-0.02	1.147	0.03	1.147	-0.08
1.153	0	1.153	-0.06	1.153	-0.02	1.153	0.03	1.153	-0.07
1.16	0.01	1.16	-0.07	1.16	-0.03	1.16	0.02	1.16	-0.06
1.167	0	1.167	-0.08	1.167	-0.02	1.167	0	1.167	-0.05
1.173	-0.01	1.173	-0.07	1.173	-0.02	1.173	-0.01	1.173	-0.05
1.18	-0.01	1.18	-0.05	1.18	-0.02	1.18	-0.01	1.18	-0.04
1.187	-0.01	1.187	-0.04	1.187	-0.03	1.187	-0.02	1.187	-0.02
1.193	-0.02	1.193	-0.03	1.193	-0.02	1.193	-0.02	1.193	-0.02
1.2	-0.02	1.2	-0.02	1.2	0	1.2	-0.02	1.2	-0.03
1.207	0	1.207	-0.02	1.207	-0.01	1.207	-0.01	1.207	-0.03
1.213	0.02	1.213	-0.03	1.213	-0.02	1.213	-0.01	1.213	-0.02
1.22	0.02	1.22	-0.05	1.22	-0.04	1.22	-0.01	1.22	-0.03
1.227	0.02	1.227	-0.05	1.227	-0.04	1.227	0	1.227	-0.04
1.233	0.02	1.233	-0.04	1.233	-0.06	1.233	0.01	1.233	-0.04
1.24	0.02	1.24	-0.05	1.24	-0.08	1.24	0.02	1.24	-0.02
1.247	0	1.247	-0.04	1.247	-0.07	1.247	0.02	1.247	-0.03
1.253	-0.01	1.253	-0.03	1.253	-0.05	1.253	0.03	1.253	-0.06
1.26	-0.02	1.26	-0.01	1.26	-0.04	1.26	0.03	1.26	-0.07
1.267	-0.03	1.267	-0.02	1.267	-0.03	1.267	0.02	1.267	-0.07
1.273	-0.03	1.273	-0.04	1.273	-0.03	1.273	0	1.273	-0.08
1.28	-0.04	1.28	-0.04	1.28	-0.01	1.28	0	1.28	-0.1
1.287	-0.02	1.287	-0.04	1.287	-0.01	1.287	0	1.287	-0.1
1.293	0	1.293	-0.05	1.293	-0.01	1.293	0	1.293	-0.08
1.3	0	1.3	-0.06	1.3	0	1.3	-0.01	1.3	-0.07
1.307	0	1.307	-0.06	1.307	0.01	1.307	-0.01	1.307	-0.08
1.313	0	1.313	-0.05	1.313	0.02	1.313	0	1.313	-0.06
1.32	0	1.32	-0.05	1.32	0.02	1.32	-0.01	1.32	-0.04
1.327	-0.01	1.327	-0.05	1.327	0.03	1.327	-0.03	1.327	-0.04
1.333	-0.02	1.333	-0.04	1.333	0.03	1.333	-0.03	1.333	-0.04
1.34	-0.02	1.34	-0.03	1.34	0.02	1.34	-0.03	1.34	-0.04
1.347	-0.01	1.347	-0.03	1.347	0.01	1.347	-0.03	1.347	-0.03
1.353	-0.02	1.353	-0.05	1.353	0.01	1.353	-0.04	1.353	-0.04
1.36	-0.03	1.36	-0.05	1.36	0.01	1.36	-0.04	1.36	-0.07
1.367	-0.03	1.367	-0.03	1.367	-0.01	1.367	-0.03	1.367	-0.08
1.373	-0.03	1.373	-0.03	1.373	-0.02	1.373	-0.02	1.373	-0.09
1.38	-0.04	1.38	-0.05	1.38	-0.02	1.38	-0.02	1.38	-0.09
1.387	-0.05	1.387	-0.05	1.387	-0.02	1.387	-0.01	1.387	-0.1
1.393	-0.05	1.393	-0.05	1.393	-0.03	1.393	0	1.393	-0.1
1.4	-0.03	1.4	-0.05	1.4	-0.03	1.4	0	1.4	-0.1
1.407	-0.03	1.407	-0.06	1.407	-0.03	1.407	-0.01	1.407	-0.11
1.413	-0.02	1.413	-0.06	1.413	-0.02	1.413	-0.01	1.413	-0.11
1.42	0	1.42	-0.05	1.42	-0.02	1.42	-0.01	1.42	-0.1
1.427	0.01	1.427	-0.04	1.427	-0.03	1.427	-0.01	1.427	-0.09
1.433	0.01	1.433	-0.04	1.433	-0.03	1.433	-0.01	1.433	-0.08
1.44	0.01	1.44	-0.04	1.44	-0.03	1.44	0	1.44	-0.07
1.447	0.02	1.447	-0.04	1.447	-0.05	1.447	0.01	1.447	-0.05
1.453	0.02	1.453	-0.04	1.453	-0.06	1.453	0	1.453	-0.04
1.46	0	1.46	-0.06	1.46	-0.05	1.46	-0.01	1.46	-0.05
1.467	-0.02	1.467	-0.06	1.467	-0.04	1.467	-0.01	1.467	-0.06
1.473	-0.02	1.473	-0.07	1.473	-0.04	1.473	0	1.473	-0.06
1.48	-0.02	1.48	-0.07	1.48	-0.04	1.48	0	1.48	-0.06
1.487	-0.02	1.487	-0.07	1.487	-0.04	1.487	0	1.487	-0.07
1.493	-0.02	1.493	-0.06	1.493	-0.04	1.493	0.01	1.493	-0.09
1.5	0	1.5	-0.06	1.5	-0.05	1.5	0.02	1.5	-0.09
1.507	0.03	1.507	-0.07	1.507	-0.07	1.507	0.02	1.507	-0.09
1.513	0.05	1.513	-0.07	1.513	-0.07	1.513	0.02	1.513	-0.1
1.52	0.06	1.52	-0.05	1.52	-0.05	1.52	0.02	1.52	-0.1
1.527	0.06	1.527	-0.04	1.527	-0.05	1.527	0.03	1.527	-0.08
1.533	0.06	1.533	-0.04	1.533	-0.05	1.533	0.01	1.533	-0.05
1.54	0.04	1.54	-0.03	1.54	-0.04	1.54	-0.01	1.54	-0.04
1.547	0.02	1.547	-0.01	1.547	-0.03	1.547	-0.02	1.547	-0.05
1.553	0.01	1.553	0.01	1.553	-0.02	1.553	-0.03	1.553	-0.04
1.56	0.01	1.56	0	1.56	-0.02	1.56	-0.04	1.56	-0.04
1.567	0	1.567	-0.02	1.567	0	1.567	-0.05	1.567	-0.06
1.573	-0.01	1.573	-0.02	1.573	0.02	1.573	-0.03	1.573	-0.07
1.58	0.01	1.58	-0.03	1.58	0.02	1.58	-0.01	1.58	-0.07
1.587	0.02	1.587	-0.04	1.587	0.02	1.587	0	1.587	-0.05
1.593	0.02	1.593	-0.06	1.593	0.01	1.593	0	1.593	-0.04
1.6	0.01	1.6	-0.06	1.6	0	1.6	0.01	1.6	-0.04
1.607	0.03	1.607	-0.06	1.607	-0.02	1.607	0.02	1.607	-0.02
1.613	0.05	1.613	-0.05	1.613	-0.04	1.613	0.02	1.613	-0.01
1.62	0.05	1.62	-0.04	1.62	-0.03	1.62	0.01	1.62	-0.03
1.627	0.04	1.627	-0.02	1.627	-0.02	1.627	0.02	1.627	-0.06
1.633	0.04	1.633	-0.01	1.633	-0.02	1.633	0.02	1.633	-0.07
1.64	0.04	1.64	-0.01	1.64	-0.02	1.64	0.01	1.64	-0.07
1.647	0.02	1.647	-0.02	1.647	-0.01	1.647	-0.01	1.647	-0.07
1.653	0	1.653	-0.02	1.653	0	1.653	-0.01	1.653	-0.09
1.66	0	1.66	-0.02	1.66	-0.01	1.66	0	1.66	-0.08
1.667	0	1.667	-0.04	1.667	-0.02	1.667	-0.01	1.667	-0.06
1.673	-0.01	1.673	-0.06	1.673	-0.01	1.673	-0.02	1.673	-0.06
1.68	-0.01	1.68	-0.06	1.68	0.01	1.68	0	1.68	-0.07
1.687	0	1.687	-0.05	1.687	0.01	1.687	0.02	1.687	-0.07
1.693	0	1.693	-0.05	1.693	0.01	1.693	0.02	1.693	-0.05
1.7	0	1.7	-0.05	1.7	0.01	1.7	0.01	1.7	-0.05
1.707	-0.01	1.707	-0.04	1.707	0.01	1.707	0.02	1.707	-0.05
1.713	0	1.713	-0.03	1.713	0	1.713	0.03	1.713	-0.04
1.72	0.01	1.72	-0.04	1.72	-0.01	1.72	0.03	1.72	-0.04
1.727	0.01	1.727	-0.05	1.727	-0.01	1.727	0.02	1.727	-0.04
1.733	0	1.733	-0.04	1.733	-0.01	1.733	0.02	1.733	-0.06
1.74	0	1.74	-0.04	1.74	0	1.74	0.03	1.74	-0.05
1.747	0	1.747	-0.04	1.747	0	1.747	0.02	1.747	-0.05
1.753	-0.02	1.753	-0.05	1.753	0.02	1.753	0.01	1.753	-0.06
1.76	-0.04	1.76	-0.03	1.76	0.04	1.76	0.02	1.76	-0.06
1.767	-0.06	1.767	-0.01	1.767	0.04	1.767	0.03	1.767	-0.06
1.773	-0.07	1.773	-0.01	1.773	0.04	1.773	0.04	1.773	-0.05
1.78	-0.08	1.78	-0.01	1.78	0.05	1.78	0.03	1.78	-0.06
1.787	-0.08	1.787	0.01	1.787	0.05	1.787	0.04	1.787	-0.06
1.793	-0.06	1.793	0.02	1.793	0.05	1.793	0.05	1.793	-0.04
1.8	-0.04	1.8	0.02	1.8	0.04	1.8	0.04	1.8	-0.02
1.807	-0.03	1.807	0.01	1.807	0.05	1.807	0.02	1.807	-0.01
1.813	-0.02	1.813	0.01	1.813	0.05	1.813	0.01	1.813	0
1.82	0	1.82	0.01	1.82	0.04	1.82	0.02	1.82	0.02
1.827	0.01	1.827	0.01	1.827	0.02	1.827	0.02	1.827	0.03
1.833	0	1.833	0	1.833	0	1.833	0.01	1.833	0.01
1.84	-0.02	1.84	0	1.84	-0.02	1.84	0.01	1.84	-0.01
1.847	-0.01	1.847	0.01	1.847	-0.04	1.847	0.02	1.847	-0.02
1.853	-0.01	1.853	0	1.853	-0.05	1.853	0.01	1.853	-0.02
1.86	-0.02	1.86	0	1.86	-0.05	1.86	0	1.86	-0.03
1.867	-0.02	1.867	0.01	1.867	-0.03	1.867	0.01	1.867	-0.05
1.873	-0.01	1.873	0.01	1.873	-0.02	1.873	0.04	1.873	-0.04
1.88	0	1.88	0.01	1.88	0	1.88	0.05	1.88	-0.04
1.887	0	1.887	0.02	1.887	0.02	1.887	0.06	1.887	-0.05
1.893	-0.01	1.893	0.03	1.893	0.04	1.893	0.08	1.893	-0.08
1.9	-0.01	1.9	0.04	1.9	0.04	1.9	0.09	1.9	-0.08
1.907	-0.01	1.907	0.03	1.907	0.03	1.907	0.08	1.907	-0.06
1.913	-0.02	1.913	0.01	1.913	0.03	1.913	0.06	1.913	-0.05
1.92	-0.03	1.92	0	1.92	0.03	1.92	0.05	1.92	-0.04
1.927	-0.03	1.927	-0.01	1.927	0.01	1.927	0.05	1.927	-0.01
1.933	-0.02	1.933	-0.03	1.933	-0.01	1.933	0.04	1.933	0.01
1.94	-0.02	1.94	-0.03	1.94	-0.01	1.94	0.04	1.94	0
1.947	-0.02	1.947	-0.02	1.947	0	1.947	0.05	1.947	-0.01
1.953	-0.02	1.953	0	1.953	0	1.953	0.06	1.953	-0.01
1.96	-0.01	1.96	-0.01	1.96	0.01	1.96	0.07	1.96	-0.01
1.967	-0.01	1.967	-0.02	1.967	0.03	1.967	0.06	1.967	-0.02
1.973	-0.01	1.973	-0.03	1.973	0.06	1.973	0.07	1.973	-0.02
1.98	0.01	1.98	-0.02	1.98	0.06	1.98	0.07	1.98	-0.01
1.987	0.02	1.987	-0.03	1.987	0.05	1.987	0.07	1.987	0
1.993	0.02	1.993	-0.03	1.993	0.05	1.993	0.06	1.993	0
2	0.02	2	-0.01	2	0.06	2	0.05	2	0
2.007	0.04	2.007	0.01	2.007	0.05	2.007	0.05	2.007	0.01
2.013	0.05	2.013	0.02	2.013	0.05	2.013	0.05	2.013	0.02
2.02	0.05	2.02	0.02	2.02	0.05	2.02	0.05	2.02	0.02
2.027	0.04	2.027	0.02	2.027	0.07	2.027	0.07	2.027	0.02
2.033	0.06	2.033	0.04	2.033	0.08	2.033	0.1	2.033	0.04
2.04	0.07	2.04	0.05	2.04	0.09	2.04	0.11	2.04	0.07
2.047	0.08	2.047	0.06	2.047	0.11	2.047	0.13	2.047	0.07
2.053	0.08	2.053	0.09	2.053	0.14	2.053	0.17	2.053	0.08
2.06	0.11	2.06	0.12	2.06	0.15	2.06	0.21	2.06	0.11
2.067	0.16	2.067	0.14	2.067	0.16	2.067	0.24	2.067	0.15
2.073	0.2	2.073	0.17	2.073	0.19	2.073	0.29	2.073	0.19
2.08	0.25	2.08	0.22	2.08	0.23	2.08	0.39	2.08	0.25
2.087	0.35	2.087	0.3	2.087	0.29	2.087	0.53	2.087	0.33
2.093	0.49	2.093	0.4	2.093	0.36	2.093	0.68	2.093	0.43
2.1	0.66	2.1	0.54	2.1	0.47	2.1	0.88	2.1	0.53
2.107	0.89	2.107	0.74	2.107	0.63	2.107	1.12	2.107	0.65
2.113	1.19	2.113	1	2.113	0.82	2.113	1.42	2.113	0.81
2.12	1.58	2.12	1.3	2.12	1.07	2.12	1.77	2.12	1.02
2.127	2.04	2.127	1.68	2.127	1.38	2.127	2.18	2.127	1.28
2.133	2.58	2.133	2.15	2.133	1.76	2.133	2.69	2.133	1.6
2.14	3.21	2.14	2.69	2.14	2.21	2.14	3.27	2.14	1.99
2.147	3.92	2.147	3.28	2.147	2.72	2.147	3.92	2.147	2.43
2.153	4.68	2.153	3.94	2.153	3.29	2.153	4.61	2.153	2.91
2.16	5.49	2.16	4.64	2.16	3.91	2.16	5.34	2.16	3.42
2.167	6.33	2.167	5.37	2.167	4.54	2.167	6.07	2.167	3.97
2.173	7.18	2.173	6.09	2.173	5.17	2.173	6.77	2.173	4.52
2.18	8	2.18	6.78	2.18	5.8	2.18	7.42	2.18	5.07
2.187	8.77	2.187	7.47	2.187	6.39	2.187	8.02	2.187	5.6
2.193	9.48	2.193	8.12	2.193	6.94	2.193	8.56	2.193	6.13
2.2	10.11	2.2	8.69	2.2	7.42	2.2	9	2.2	6.61
2.207	10.61	2.207	9.16	2.207	7.84	2.207	9.34	2.207	7.03
2.213	11	2.213	9.54	2.213	8.18	2.213	9.59	2.213	7.39
2.22	11.27	2.22	9.82	2.22	8.4	2.22	9.74	2.22	7.68
2.227	11.42	2.227	9.98	2.227	8.53	2.227	9.77	2.227	7.89
2.233	11.45	2.233	10.02	2.233	8.56	2.233	9.71	2.233	8.01
2.24	11.37	2.24	9.98	2.24	8.52	2.24	9.58	2.24	8.06
2.247	11.21	2.247	9.86	2.247	8.39	2.247	9.39	2.247	8.05
2.253	10.99	2.253	9.67	2.253	8.21	2.253	9.13	2.253	7.99
2.26	10.72	2.26	9.43	2.26	8	2.26	8.83	2.26	7.87
2.267	10.41	2.267	9.16	2.267	7.76	2.267	8.51	2.267	7.72
2.273	10.09	2.273	8.87	2.273	7.47	2.273	8.17	2.273	7.54
2.28	9.75	2.28	8.55	2.28	7.16	2.28	7.82	2.28	7.34
2.287	9.38	2.287	8.22	2.287	6.85	2.287	7.46	2.287	7.1
2.293	9	2.293	7.9	2.293	6.55	2.293	7.11	2.293	6.86
2.3	8.63	2.3	7.58	2.3	6.23	2.3	6.79	2.3	6.62
2.307	8.26	2.307	7.25	2.307	5.92	2.307	6.47	2.307	6.39
2.313	7.89	2.313	6.93	2.313	5.64	2.313	6.15	2.313	6.15
2.32	7.54	2.32	6.65	2.32	5.39	2.32	5.86	2.32	5.92
2.327	7.23	2.327	6.38	2.327	5.13	2.327	5.59	2.327	5.7
2.333	6.94	2.333	6.11	2.333	4.89	2.333	5.33	2.333	5.5
2.34	6.64	2.34	5.86	2.34	4.67	2.34	5.08	2.34	5.3
2.347	6.37	2.347	5.64	2.347	4.46	2.347	4.87	2.347	5.11
2.353	6.13	2.353	5.43	2.353	4.26	2.353	4.68	2.353	4.94
2.36	5.9	2.36	5.21	2.36	4.07	2.36	4.49	2.36	4.78
2.367	5.66	2.367	5	2.367	3.9	2.367	4.31	2.367	4.61
2.373	5.45	2.373	4.82	2.373	3.75	2.373	4.16	2.373	4.44
2.38	5.27	2.38	4.66	2.38	3.59	2.38	4.02	2.38	4.29
2.387	5.11	2.387	4.5	2.387	3.44	2.387	3.87	2.387	4.15
2.393	4.94	2.393	4.34	2.393	3.31	2.393	3.71	2.393	4.01
2.4	4.78	2.4	4.22	2.4	3.19	2.4	3.58	2.4	3.89
2.407	4.66	2.407	4.11	2.407	3.06	2.407	3.47	2.407	3.8
2.413	4.54	2.413	3.99	2.413	2.93	2.413	3.36	2.413	3.71
2.42	4.41	2.42	3.87	2.42	2.82	2.42	3.26	2.42	3.62
2.427	4.28	2.427	3.78	2.427	2.73	2.427	3.18	2.427	3.52
2.433	4.18	2.433	3.71	2.433	2.64	2.433	3.12	2.433	3.44
2.44	4.08	2.44	3.64	2.44	2.56	2.44	3.06	2.44	3.35
2.447	3.97	2.447	3.58	2.447	2.49	2.447	3	2.447	3.26
2.453	3.87	2.453	3.55	2.453	2.43	2.453	2.95	2.453	3.17
2.46	3.79	2.46	3.53	2.46	2.37	2.46	2.9	2.46	3.1
2.467	3.74	2.467	3.5	2.467	2.31	2.467	2.85	2.467	3.04
2.473	3.67	2.473	3.46	2.473	2.26	2.473	2.81	2.473	2.96
2.48	3.6	2.48	3.44	2.48	2.21	2.48	2.77	2.48	2.9
2.487	3.54	2.487	3.42	2.487	2.15	2.487	2.74	2.487	2.85
2.493	3.48	2.493	3.37	2.493	2.09	2.493	2.69	2.493	2.81
2.5	3.41	2.5	3.32	2.5	2.05	2.5	2.64	2.5	2.76
2.507	3.33	2.507	3.28	2.507	2	2.507	2.6	2.507	2.7
2.513	3.27	2.513	3.23	2.513	1.94	2.513	2.56	2.513	2.66
2.52	3.22	2.52	3.17	2.52	1.89	2.52	2.52	2.52	2.63
2.527	3.15	2.527	3.1	2.527	1.85	2.527	2.48	2.527	2.58
2.533	3.08	2.533	3.04	2.533	1.81	2.533	2.45	2.533	2.53
2.54	3.02	2.54	2.99	2.54	1.76	2.54	2.41	2.54	2.49
2.547	2.97	2.547	2.91	2.547	1.71	2.547	2.36	2.547	2.47
2.553	2.9	2.553	2.84	2.553	1.67	2.553	2.3	2.553	2.44
2.56	2.84	2.56	2.79	2.56	1.63	2.56	2.25	2.56	2.39
2.567	2.79	2.567	2.75	2.567	1.58	2.567	2.2	2.567	2.36
2.573	2.75	2.573	2.7	2.573	1.51	2.573	2.15	2.573	2.32
2.58	2.69	2.58	2.65	2.58	1.46	2.58	2.1	2.58	2.28
2.587	2.63	2.587	2.63	2.587	1.42	2.587	2.07	2.587	2.24
2.593	2.57	2.593	2.61	2.593	1.38	2.593	2.06	2.593	2.21
2.6	2.51	2.6	2.59	2.6	1.33	2.6	2.03	2.6	2.17
2.607	2.43	2.607	2.58	2.607	1.3	2.607	2	2.607	2.13
2.613	2.36	2.613	2.56	2.613	1.28	2.613	1.97	2.613	2.08
2.62	2.3	2.62	2.55	2.62	1.26	2.62	1.95	2.62	2.04
2.627	2.25	2.627	2.52	2.627	1.22	2.627	1.92	2.627	1.99
2.633	2.18	2.633	2.49	2.633	1.19	2.633	1.88	2.633	1.94
2.64	2.11	2.64	2.46	2.64	1.17	2.64	1.86	2.64	1.89
2.647	2.06	2.647	2.44	2.647	1.13	2.647	1.83	2.647	1.85
2.653	2	2.653	2.41	2.653	1.09	2.653	1.8	2.653	1.82
2.66	1.93	2.66	2.37	2.66	1.06	2.66	1.75	2.66	1.78
2.667	1.87	2.667	2.33	2.667	1.02	2.667	1.71	2.667	1.74
2.673	1.84	2.673	2.29	2.673	0.98	2.673	1.68	2.673	1.71
2.68	1.81	2.68	2.23	2.68	0.94	2.68	1.63	2.68	1.69
2.687	1.77	2.687	2.17	2.687	0.91	2.687	1.58	2.687	1.65
2.693	1.73	2.693	2.11	2.693	0.88	2.693	1.55	2.693	1.62
2.7	1.71	2.7	2.07	2.7	0.84	2.7	1.52	2.7	1.61
2.707	1.68	2.707	2.01	2.707	0.8	2.707	1.48	2.707	1.6
2.713	1.64	2.713	1.96	2.713	0.79	2.713	1.43	2.713	1.56
2.72	1.59	2.72	1.92	2.72	0.77	2.72	1.39	2.72	1.53
2.727	1.56	2.727	1.87	2.727	0.75	2.727	1.35	2.727	1.51
2.733	1.54	2.733	1.81	2.733	0.72	2.733	1.3	2.733	1.48
2.74	1.51	2.74	1.75	2.74	0.7	2.74	1.24	2.74	1.44
2.747	1.47	2.747	1.7	2.747	0.69	2.747	1.19	2.747	1.4
2.753	1.44	2.753	1.66	2.753	0.67	2.753	1.14	2.753	1.38
2.76	1.42	2.76	1.6	2.76	0.66	2.76	1.1	2.76	1.36
2.767	1.4	2.767	1.56	2.767	0.65	2.767	1.05	2.767	1.33
2.773	1.37	2.773	1.53	2.773	0.65	2.773	1.01	2.773	1.29
2.78	1.36	2.78	1.52	2.78	0.64	2.78	0.98	2.78	1.27
2.787	1.34	2.787	1.51	2.787	0.63	2.787	0.95	2.787	1.25
2.793	1.32	2.793	1.5	2.793	0.62	2.793	0.92	2.793	1.22
2.8	1.3	2.8	1.53	2.8	0.61	2.8	0.9	2.8	1.18
2.807	1.28	2.807	1.61	2.807	0.58	2.807	0.88	2.807	1.16
2.813	1.29	2.813	1.74	2.813	0.55	2.813	0.84	2.813	1.15
2.82	1.29	2.82	1.95	2.82	0.54	2.82	0.8	2.82	1.13
2.827	1.31	2.827	2.3	2.827	0.52	2.827	0.78	2.827	1.13
2.833	1.37	2.833	2.83	2.833	0.49	2.833	0.75	2.833	1.15
2.84	1.46	2.84	3.58	2.84	0.46	2.84	0.71	2.84	1.19
2.847	1.59	2.847	4.63	2.847	0.45	2.847	0.68	2.847	1.25
2.853	1.79	2.853	6.05	2.853	0.44	2.853	0.66	2.853	1.33
2.86	2.08	2.86	7.87	2.86	0.42	2.86	0.65	2.86	1.46
2.867	2.49	2.867	10.12	2.867	0.39	2.867	0.63	2.867	1.66
2.873	3	2.873	12.79	2.873	0.38	2.873	0.6	2.873	1.92
2.88	3.65	2.88	15.87	2.88	0.39	2.88	0.59	2.88	2.28
2.887	4.45	2.887	19.25	2.887	0.38	2.887	0.58	2.887	2.76
2.893	5.37	2.893	22.83	2.893	0.37	2.893	0.56	2.893	3.35
2.9	6.38	2.9	26.55	2.9	0.35	2.9	0.53	2.9	4.04
2.907	7.47	2.907	30.34	2.907	0.34	2.907	0.53	2.907	4.83
2.913	8.66	2.913	34.13	2.913	0.31	2.913	0.53	2.913	5.72
2.92	9.9	2.92	37.89	2.92	0.29	2.92	0.52	2.92	6.69
2.927	11.18	2.927	41.63	2.927	0.27	2.927	0.51	2.927	7.71
2.933	12.51	2.933	45.39	2.933	0.26	2.933	0.51	2.933	8.78
2.94	13.9	2.94	49.19	2.94	0.25	2.94	0.51	2.94	9.91
2.947	15.35	2.947	52.99	2.947	0.25	2.947	0.49	2.947	11.1
2.953	16.84	2.953	56.79	2.953	0.25	2.953	0.46	2.953	12.33
2.96	18.37	2.96	60.57	2.96	0.25	2.96	0.45	2.96	13.61
2.967	19.94	2.967	64.26	2.967	0.25	2.967	0.44	2.967	14.95
2.973	21.52	2.973	67.76	2.973	0.26	2.973	0.44	2.973	16.31
2.98	23.07	2.98	70.99	2.98	0.28	2.98	0.44	2.98	17.67
2.987	24.55	2.987	73.86	2.987	0.29	2.987	0.46	2.987	18.99
2.993	25.93	2.993	76.27	2.993	0.29	2.993	0.47	2.993	20.25
3	27.14	3	78.08	3	0.28	3	0.49	3	21.41
3.007	28.11	3.007	79.21	3.007	0.28	3.007	0.49	3.007	22.4
3.013	28.8	3.013	79.57	3.013	0.26	3.013	0.5	3.013	23.2
3.02	29.2	3.02	79.15	3.02	0.23	3.02	0.5	3.02	23.79
3.027	29.3	3.027	77.93	3.027	0.21	3.027	0.49	3.027	24.14
3.033	29.1	3.033	76.03	3.033	0.2	3.033	0.48	3.033	24.23
3.04	28.66	3.04	73.61	3.04	0.19	3.04	0.49	3.04	24.09
3.047	28.05	3.047	70.82	3.047	0.17	3.047	0.49	3.047	23.78
3.053	27.34	3.053	67.84	3.053	0.16	3.053	0.48	3.053	23.33
3.06	26.55	3.06	64.86	3.06	0.15	3.06	0.47	3.06	22.78
3.067	25.77	3.067	62.04	3.067	0.15	3.067	0.46	3.067	22.21
3.073	25.05	3.073	59.46	3.073	0.14	3.073	0.46	3.073	21.67
3.08	24.41	3.08	57.16	3.08	0.14	3.08	0.44	3.08	21.17
3.087	23.86	3.087	55.17	3.087	0.14	3.087	0.42	3.087	20.72
3.093	23.42	3.093	53.52	3.093	0.15	3.093	0.42	3.093	20.35
3.1	23.1	3.1	52.16	3.1	0.14	3.1	0.41	3.1	20.07
3.107	22.89	3.107	51.07	3.107	0.14	3.107	0.39	3.107	19.89
3.113	22.78	3.113	50.22	3.113	0.14	3.113	0.37	3.113	19.78
3.12	22.75	3.12	49.63	3.12	0.15	3.12	0.36	3.12	19.75
3.127	22.84	3.127	49.28	3.127	0.14	3.127	0.37	3.127	19.83
3.133	23.04	3.133	49.12	3.133	0.14	3.133	0.36	3.133	20.01
3.14	23.35	3.14	49.19	3.14	0.15	3.14	0.34	3.14	20.28
3.147	23.81	3.147	49.5	3.147	0.17	3.147	0.35	3.147	20.68
3.153	24.46	3.153	50.05	3.153	0.17	3.153	0.36	3.153	21.23
3.16	25.29	3.16	50.83	3.16	0.18	3.16	0.36	3.16	21.96
3.167	26.3	3.167	51.86	3.167	0.2	3.167	0.36	3.167	22.85
3.173	27.52	3.173	53.17	3.173	0.22	3.173	0.38	3.173	23.94
3.18	28.96	3.18	54.75	3.18	0.23	3.18	0.4	3.18	25.23
3.187	30.61	3.187	56.56	3.187	0.24	3.187	0.41	3.187	26.73
3.193	32.44	3.193	58.6	3.193	0.27	3.193	0.42	3.193	28.41
3.2	34.48	3.2	60.85	3.2	0.29	3.2	0.43	3.2	30.27
3.207	36.72	3.207	63.28	3.207	0.29	3.207	0.43	3.207	32.34
3.213	39.17	3.213	65.85	3.213	0.29	3.213	0.42	3.213	34.62
3.22	41.84	3.22	68.56	3.22	0.29	3.22	0.4	3.22	37.1
3.227	44.76	3.227	71.4	3.227	0.3	3.227	0.39	3.227	39.83
3.233	47.98	3.233	74.34	3.233	0.28	3.233	0.37	3.233	42.88
3.24	51.53	3.24	77.31	3.24	0.26	3.24	0.35	3.24	46.3
3.247	55.44	3.247	80.27	3.247	0.25	3.247	0.32	3.247	50.12
3.253	59.76	3.253	83.15	3.253	0.24	3.253	0.32	3.253	54.45
3.26	64.63	3.26	85.9	3.26	0.23	3.26	0.32	3.26	59.4
3.267	70.17	3.267	88.46	3.267	0.21	3.267	0.3	3.267	65.11
3.273	76.58	3.273	90.83	3.273	0.22	3.273	0.28	3.273	71.78
3.28	84.09	3.28	93.09	3.28	0.23	3.28	0.27	3.28	79.71
3.287	92.97	3.287	95.31	3.287	0.22	3.287	0.26	3.287	89.25
3.293	103.53	3.293	97.61	3.293	0.22	3.293	0.23	3.293	100.78
3.3	116.03	3.3	100.17	3.3	0.23	3.3	0.2	3.3	114.72
3.307	130.72	3.307	103.16	3.307	0.24	3.307	0.18	3.307	131.5
3.313	147.66	3.313	106.67	3.313	0.24	3.313	0.17	3.313	151.52
3.32	166.66	3.32	110.75	3.32	0.23	3.32	0.15	3.32	174.89
3.327	187.26	3.327	115.38	3.327	0.24	3.327	0.13	3.327	201.4
3.333	208.66	3.333	120.5	3.333	0.27	3.333	0.12	3.333	230.47
3.34	229.75	3.34	125.91	3.34	0.28	3.34	0.11	3.34	261.03
3.347	249.14	3.347	131.32	3.347	0.29	3.347	0.09	3.347	291.47
3.353	265.32	3.353	136.45	3.353	0.32	3.353	0.07	3.353	319.77
3.36	276.98	3.36	141	3.36	0.34	3.36	0.05	3.36	343.78
3.367	283.2	3.367	144.58	3.367	0.34	3.367	0.04	3.367	361.6
3.373	283.64	3.373	146.68	3.373	0.31	3.373	0.01	3.373	371.81
3.38	278.57	3.38	146.87	3.38	0.29	3.38	-0.02	3.38	373.82
3.387	268.95	3.387	145.04	3.387	0.26	3.387	-0.04	3.387	368
3.393	256.18	3.393	141.46	3.393	0.21	3.393	-0.08	3.393	355.6
3.4	241.82	3.4	136.71	3.4	0.14	3.4	-0.12	3.4	338.52
3.407	227.29	3.407	131.5	3.407	0.09	3.407	-0.17	3.407	318.92
3.413	213.67	3.413	126.54	3.413	0.05	3.413	-0.2	3.413	298.88
3.42	201.51	3.42	122.49	3.42	0	3.42	-0.23	3.42	279.96
3.427	190.83	3.427	119.67	3.427	-0.05	3.427	-0.25	3.427	262.94
3.433	181.24	3.433	118.05	3.433	-0.09	3.433	-0.25	3.433	247.9
3.44	172.23	3.44	117.36	3.44	-0.11	3.44	-0.22	3.44	234.36
3.447	163.28	3.447	117.22	3.447	-0.12	3.447	-0.19	3.447	221.59
3.453	153.96	3.453	117.38	3.453	-0.14	3.453	-0.17	3.453	208.81
3.46	143.98	3.46	117.64	3.46	-0.14	3.46	-0.14	3.46	195.45
3.467	133.38	3.467	117.85	3.467	-0.13	3.467	-0.1	3.467	181.34
3.473	122.43	3.473	117.8	3.473	-0.12	3.473	-0.07	3.473	166.63
3.48	111.51	3.48	117.26	3.48	-0.11	3.48	-0.06	3.48	151.73
3.487	100.97	3.487	116.04	3.487	-0.1	3.487	-0.05	3.487	137.15
3.493	91.11	3.493	113.88	3.493	-0.09	3.493	-0.04	3.493	123.4
3.5	82.18	3.5	110.49	3.5	-0.1	3.5	-0.03	3.5	110.83
3.507	74.24	3.507	105.76	3.507	-0.11	3.507	-0.05	3.507	99.61
3.513	67.27	3.513	99.83	3.513	-0.11	3.513	-0.06	3.513	89.75
3.52	61.16	3.52	93.08	3.52	-0.1	3.52	-0.05	3.52	81.17
3.527	55.84	3.527	85.9	3.527	-0.1	3.527	-0.04	3.527	73.73
3.533	51.23	3.533	78.72	3.533	-0.09	3.533	-0.04	3.533	67.28
3.54	47.3	3.54	71.92	3.54	-0.08	3.54	-0.04	3.54	61.67
3.547	44.03	3.547	65.74	3.547	-0.06	3.547	-0.02	3.547	56.85
3.553	41.36	3.553	60.22	3.553	-0.05	3.553	0	3.553	52.79
3.56	39.22	3.56	55.23	3.56	-0.04	3.56	0	3.56	49.44
3.567	37.49	3.567	50.7	3.567	-0.02	3.567	0.01	3.567	46.7
3.573	36.06	3.573	46.65	3.573	-0.01	3.573	0.03	3.573	44.48
3.58	34.88	3.58	43.13	3.58	-0.01	3.58	0.06	3.58	42.66
3.587	33.86	3.587	40.18	3.587	-0.01	3.587	0.09	3.587	41.14
3.593	32.96	3.593	37.8	3.593	0	3.593	0.1	3.593	39.84
3.6	32.16	3.6	35.97	3.6	0	3.6	0.11	3.6	38.69
3.607	31.44	3.607	34.56	3.607	-0.01	3.607	0.12	3.607	37.69
3.613	30.8	3.613	33.44	3.613	-0.01	3.613	0.12	3.613	36.81
3.62	30.18	3.62	32.54	3.62	0.02	3.62	0.11	3.62	36.01
3.627	29.6	3.627	31.78	3.627	0.05	3.627	0.11	3.627	35.29
3.633	29.06	3.633	31.1	3.633	0.06	3.633	0.13	3.633	34.63
3.64	28.55	3.64	30.47	3.64	0.07	3.64	0.14	3.64	34.01
3.647	28.05	3.647	29.9	3.647	0.09	3.647	0.17	3.647	33.39
3.653	27.54	3.653	29.36	3.653	0.1	3.653	0.22	3.653	32.79
3.66	27.05	3.66	28.85	3.66	0.09	3.66	0.27	3.66	32.21
3.667	26.56	3.667	28.34	3.667	0.08	3.667	0.32	3.667	31.63
3.673	26.06	3.673	27.86	3.673	0.09	3.673	0.36	3.673	31.04
3.68	25.56	3.68	27.41	3.68	0.1	3.68	0.42	3.68	30.44
3.687	25.08	3.687	26.99	3.687	0.11	3.687	0.47	3.687	29.86
3.693	24.61	3.693	26.58	3.693	0.12	3.693	0.51	3.693	29.28
3.7	24.13	3.7	26.19	3.7	0.14	3.7	0.54	3.7	28.68
3.707	23.66	3.707	25.83	3.707	0.15	3.707	0.57	3.707	28.06
3.713	23.2	3.713	25.5	3.713	0.15	3.713	0.6	3.713	27.46
3.72	22.75	3.72	25.16	3.72	0.15	3.72	0.6	3.72	26.88
3.727	22.29	3.727	24.83	3.727	0.17	3.727	0.58	3.727	26.29
3.733	21.85	3.733	24.53	3.733	0.18	3.733	0.57	3.733	25.7
3.74	21.44	3.74	24.26	3.74	0.18	3.74	0.56	3.74	25.15
3.747	21.04	3.747	23.99	3.747	0.18	3.747	0.54	3.747	24.61
3.753	20.65	3.753	23.72	3.753	0.18	3.753	0.51	3.753	24.07
3.76	20.26	3.76	23.46	3.76	0.17	3.76	0.5	3.76	23.54
3.767	19.89	3.767	23.2	3.767	0.15	3.767	0.5	3.767	23.04
3.773	19.51	3.773	22.94	3.773	0.12	3.773	0.49	3.773	22.56
3.78	19.12	3.78	22.67	3.78	0.13	3.78	0.48	3.78	22.09
3.787	18.73	3.787	22.41	3.787	0.14	3.787	0.48	3.787	21.62
3.793	18.37	3.793	22.16	3.793	0.14	3.793	0.49	3.793	21.19
3.8	18.01	3.8	21.91	3.8	0.13	3.8	0.49	3.8	20.77
3.807	17.65	3.807	21.67	3.807	0.14	3.807	0.49	3.807	20.36
3.813	17.31	3.813	21.44	3.813	0.15	3.813	0.5	3.813	19.95
3.82	16.99	3.82	21.21	3.82	0.14	3.82	0.51	3.82	19.55
3.827	16.69	3.827	20.94	3.827	0.12	3.827	0.51	3.827	19.16
3.833	16.38	3.833	20.67	3.833	0.12	3.833	0.51	3.833	18.77
3.84	16.08	3.84	20.4	3.84	0.13	3.84	0.5	3.84	18.39
3.847	15.8	3.847	20.13	3.847	0.14	3.847	0.5	3.847	18.04
3.853	15.54	3.853	19.83	3.853	0.13	3.853	0.47	3.853	17.7
3.86	15.26	3.86	19.51	3.86	0.13	3.86	0.45	3.86	17.37
3.867	14.98	3.867	19.22	3.867	0.15	3.867	0.43	3.867	17.06
3.873	14.73	3.873	18.93	3.873	0.16	3.873	0.42	3.873	16.76
3.88	14.48	3.88	18.63	3.88	0.17	3.88	0.4	3.88	16.47
3.887	14.23	3.887	18.33	3.887	0.19	3.887	0.38	3.887	16.17
3.893	13.99	3.893	18.06	3.893	0.2	3.893	0.38	3.893	15.88
3.9	13.79	3.9	17.81	3.9	0.19	3.9	0.38	3.9	15.61
3.907	13.59	3.907	17.56	3.907	0.17	3.907	0.37	3.907	15.34
3.913	13.4	3.913	17.32	3.913	0.16	3.913	0.36	3.913	15.08
3.92	13.2	3.92	17.08	3.92	0.14	3.92	0.35	3.92	14.82
3.927	13	3.927	16.86	3.927	0.11	3.927	0.34	3.927	14.59
3.933	12.82	3.933	16.62	3.933	0.08	3.933	0.33	3.933	14.36
3.94	12.62	3.94	16.39	3.94	0.07	3.94	0.31	3.94	14.14
3.947	12.43	3.947	16.18	3.947	0.08	3.947	0.31	3.947	13.92
3.953	12.26	3.953	15.98	3.953	0.09	3.953	0.31	3.953	13.71
3.96	12.11	3.96	15.77	3.96	0.1	3.96	0.3	3.96	13.52
3.967	11.95	3.967	15.57	3.967	0.12	3.967	0.3	3.967	13.32
3.973	11.79	3.973	15.39	3.973	0.14	3.973	0.32	3.973	13.14
3.98	11.65	3.98	15.21	3.98	0.15	3.98	0.34	3.98	12.96
3.987	11.51	3.987	15.02	3.987	0.15	3.987	0.35	3.987	12.78
3.993	11.36	3.993	14.85	3.993	0.15	3.993	0.35	3.993	12.6
4	11.2	4	14.71	4	0.15	4	0.36	4	12.42
4.007	11.07	4.007	14.58	4.007	0.14	4.007	0.37	4.007	12.25
4.013	10.94	4.013	14.45	4.013	0.12	4.013	0.36	4.013	12.08
4.02	10.8	4.02	14.31	4.02	0.11	4.02	0.34	4.02	11.89
4.027	10.66	4.027	14.17	4.027	0.11	4.027	0.33	4.027	11.72
4.033	10.55	4.033	14.03	4.033	0.09	4.033	0.32	4.033	11.57
4.04	10.43	4.04	13.85	4.04	0.07	4.04	0.31	4.04	11.43
4.047	10.3	4.047	13.67	4.047	0.08	4.047	0.29	4.047	11.28
4.053	10.17	4.053	13.51	4.053	0.09	4.053	0.27	4.053	11.15
4.06	10.05	4.06	13.36	4.06	0.1	4.06	0.27	4.06	11.03
4.067	9.94	4.067	13.21	4.067	0.1	4.067	0.25	4.067	10.92
4.073	9.82	4.073	13.07	4.073	0.1	4.073	0.24	4.073	10.8
4.08	9.7	4.08	12.96	4.08	0.1	4.08	0.24	4.08	10.68
4.087	9.6	4.087	12.86	4.087	0.09	4.087	0.24	4.087	10.57
4.093	9.51	4.093	12.75	4.093	0.07	4.093	0.23	4.093	10.47
4.1	9.41	4.1	12.66	4.1	0.07	4.1	0.22	4.1	10.36
4.107	9.32	4.107	12.6	4.107	0.07	4.107	0.23	4.107	10.25
4.113	9.25	4.113	12.55	4.113	0.06	4.113	0.25	4.113	10.18
4.12	9.2	4.12	12.5	4.12	0.06	4.12	0.26	4.12	10.13
4.127	9.15	4.127	12.47	4.127	0.06	4.127	0.26	4.127	10.09
4.133	9.12	4.133	12.48	4.133	0.07	4.133	0.27	4.133	10.07
4.14	9.13	4.14	12.53	4.14	0.07	4.14	0.28	4.14	10.09
4.147	9.15	4.147	12.6	4.147	0.07	4.147	0.28	4.147	10.12
4.153	9.18	4.153	12.7	4.153	0.08	4.153	0.27	4.153	10.16
4.16	9.24	4.16	12.87	4.16	0.08	4.16	0.26	4.16	10.23
4.167	9.34	4.167	13.1	4.167	0.07	4.167	0.26	4.167	10.36
4.173	9.49	4.173	13.38	4.173	0.04	4.173	0.24	4.173	10.54
4.18	9.66	4.18	13.73	4.18	0.04	4.18	0.21	4.18	10.78
4.187	9.88	4.187	14.19	4.187	0.04	4.187	0.21	4.187	11.07
4.193	10.18	4.193	14.73	4.193	0.05	4.193	0.22	4.193	11.44
4.2	10.55	4.2	15.37	4.2	0.05	4.2	0.22	4.2	11.87
4.207	10.98	4.207	16.1	4.207	0.06	4.207	0.22	4.207	12.37
4.213	11.49	4.213	16.94	4.213	0.08	4.213	0.23	4.213	12.93
4.22	12.08	4.22	17.89	4.22	0.09	4.22	0.24	4.22	13.59
4.227	12.75	4.227	18.92	4.227	0.09	4.227	0.24	4.227	14.35
4.233	13.5	4.233	20.03	4.233	0.08	4.233	0.23	4.233	15.19
4.24	14.32	4.24	21.23	4.24	0.09	4.24	0.24	4.24	16.12
4.247	15.22	4.247	22.5	4.247	0.08	4.247	0.25	4.247	17.14
4.253	16.2	4.253	23.82	4.253	0.07	4.253	0.24	4.253	18.24
4.26	17.23	4.26	25.18	4.26	0.07	4.26	0.23	4.26	19.39
4.267	18.31	4.267	26.59	4.267	0.08	4.267	0.25	4.267	20.59
4.273	19.46	4.273	28.01	4.273	0.07	4.273	0.27	4.273	21.85
4.28	20.64	4.28	29.43	4.28	0.08	4.28	0.27	4.28	23.15
4.287	21.84	4.287	30.84	4.287	0.09	4.287	0.27	4.287	24.45
4.293	23.06	4.293	32.25	4.293	0.09	4.293	0.29	4.293	25.76
4.3	24.29	4.3	33.63	4.3	0.08	4.3	0.31	4.3	27.09
4.307	25.5	4.307	34.94	4.307	0.08	4.307	0.3	4.307	28.41
4.313	26.68	4.313	36.19	4.313	0.08	4.313	0.28	4.313	29.7
4.32	27.82	4.32	37.41	4.32	0.09	4.32	0.28	4.32	30.94
4.327	28.94	4.327	38.55	4.327	0.08	4.327	0.29	4.327	32.16
4.333	30.02	4.333	39.62	4.333	0.06	4.333	0.29	4.333	33.33
4.34	31.04	4.34	40.62	4.34	0.06	4.34	0.28	4.34	34.44
4.347	32.03	4.347	41.59	4.347	0.06	4.347	0.28	4.347	35.48
4.353	32.99	4.353	42.51	4.353	0.06	4.353	0.3	4.353	36.46
4.36	33.89	4.36	43.35	4.36	0.05	4.36	0.3	4.36	37.39
4.367	34.73	4.367	44.14	4.367	0.07	4.367	0.31	4.367	38.23
4.373	35.51	4.373	44.9	4.373	0.08	4.373	0.31	4.373	39.01
4.38	36.25	4.38	45.61	4.38	0.08	4.38	0.31	4.38	39.74
4.387	36.93	4.387	46.26	4.387	0.07	4.387	0.29	4.387	40.43
4.393	37.55	4.393	46.85	4.393	0.07	4.393	0.27	4.393	41.06
4.4	38.11	4.4	47.43	4.4	0.06	4.4	0.26	4.4	41.65
4.407	38.65	4.407	47.99	4.407	0.05	4.407	0.26	4.407	42.22
4.413	39.17	4.413	48.54	4.413	0.05	4.413	0.26	4.413	42.76
4.42	39.67	4.42	49.08	4.42	0.06	4.42	0.27	4.42	43.25
4.427	40.15	4.427	49.62	4.427	0.08	4.427	0.29	4.427	43.71
4.433	40.64	4.433	50.18	4.433	0.09	4.433	0.32	4.433	44.15
4.44	41.13	4.44	50.73	4.44	0.1	4.44	0.31	4.44	44.56
4.447	41.58	4.447	51.28	4.447	0.11	4.447	0.3	4.447	44.95
4.453	42.01	4.453	51.84	4.453	0.11	4.453	0.29	4.453	45.32
4.46	42.45	4.46	52.42	4.46	0.1	4.46	0.29	4.46	45.71
4.467	42.88	4.467	53.01	4.467	0.07	4.467	0.28	4.467	46.11
4.473	43.29	4.473	53.59	4.473	0.07	4.473	0.27	4.473	46.51
4.48	43.71	4.48	54.2	4.48	0.07	4.48	0.29	4.48	46.92
4.487	44.16	4.487	54.8	4.487	0.06	4.487	0.3	4.487	47.36
4.493	44.61	4.493	55.38	4.493	0.05	4.493	0.3	4.493	47.8
4.5	45.05	4.5	55.91	4.5	0.06	4.5	0.3	4.5	48.25
4.507	45.48	4.507	56.41	4.507	0.07	4.507	0.29	4.507	48.72
4.513	45.92	4.513	56.84	4.513	0.08	4.513	0.29	4.513	49.22
4.52	46.35	4.52	57.16	4.52	0.07	4.52	0.28	4.52	49.74
4.527	46.74	4.527	57.37	4.527	0.07	4.527	0.27	4.527	50.25
4.533	47.1	4.533	57.48	4.533	0.08	4.533	0.27	4.533	50.74
4.54	47.42	4.54	57.48	4.54	0.08	4.54	0.29	4.54	51.22
4.547	47.69	4.547	57.35	4.547	0.06	4.547	0.29	4.547	51.67
4.553	47.87	4.553	57.09	4.553	0.06	4.553	0.27	4.553	52.06
4.56	47.96	4.56	56.75	4.56	0.05	4.56	0.26	4.56	52.38
4.567	47.96	4.567	56.32	4.567	0.04	4.567	0.26	4.567	52.65
4.573	47.87	4.573	55.8	4.573	0.03	4.573	0.25	4.573	52.85
4.58	47.66	4.58	55.2	4.58	0.03	4.58	0.25	4.58	52.93
4.587	47.36	4.587	54.56	4.587	0.04	4.587	0.25	4.587	52.9
4.593	46.99	4.593	53.9	4.593	0.03	4.593	0.26	4.593	52.78
4.6	46.54	4.6	53.22	4.6	0.03	4.6	0.26	4.6	52.55
4.607	46.01	4.607	52.55	4.607	0.05	4.607	0.26	4.607	52.2
4.613	45.44	4.613	51.92	4.613	0.06	4.613	0.26	4.613	51.76
4.62	44.86	4.62	51.34	4.62	0.06	4.62	0.25	4.62	51.26
4.627	44.27	4.627	50.8	4.627	0.05	4.627	0.23	4.627	50.69
4.633	43.66	4.633	50.32	4.633	0.06	4.633	0.22	4.633	50.06
4.64	43.07	4.64	49.9	4.64	0.07	4.64	0.21	4.64	49.4
4.647	42.53	4.647	49.55	4.647	0.06	4.647	0.21	4.647	48.76
4.653	42.03	4.653	49.24	4.653	0.05	4.653	0.2	4.653	48.13
4.66	41.56	4.66	49	4.66	0.05	4.66	0.2	4.66	47.5
4.667	41.13	4.667	48.82	4.667	0.06	4.667	0.22	4.667	46.91
4.673	40.77	4.673	48.7	4.673	0.05	4.673	0.24	4.673	46.39
4.68	40.46	4.68	48.61	4.68	0.04	4.68	0.24	4.68	45.93
4.687	40.19	4.687	48.56	4.687	0.03	4.687	0.24	4.687	45.5
4.693	39.97	4.693	48.57	4.693	0.04	4.693	0.25	4.693	45.13
4.7	39.82	4.7	48.62	4.7	0.03	4.7	0.25	4.7	44.83
4.707	39.71	4.707	48.7	4.707	0.03	4.707	0.24	4.707	44.59
4.713	39.64	4.713	48.8	4.713	0.04	4.713	0.23	4.713	44.39
4.72	39.61	4.72	48.94	4.72	0.05	4.72	0.23	4.72	44.25
4.727	39.63	4.727	49.1	4.727	0.04	4.727	0.23	4.727	44.17
4.733	39.69	4.733	49.25	4.733	0.03	4.733	0.22	4.733	44.15
4.74	39.76	4.74	49.41	4.74	0.04	4.74	0.21	4.74	44.15
4.747	39.85	4.747	49.57	4.747	0.05	4.747	0.22	4.747	44.19
4.753	39.98	4.753	49.73	4.753	0.04	4.753	0.22	4.753	44.28
4.76	40.13	4.76	49.88	4.76	0.03	4.76	0.2	4.76	44.39
4.767	40.28	4.767	50.01	4.767	0.03	4.767	0.19	4.767	44.53
4.773	40.44	4.773	50.16	4.773	0.04	4.773	0.19	4.773	44.69
4.78	40.63	4.78	50.29	4.78	0.02	4.78	0.2	4.78	44.89
4.787	40.84	4.787	50.4	4.787	0.02	4.787	0.2	4.787	45.11
4.793	41.03	4.793	50.49	4.793	0.03	4.793	0.21	4.793	45.33
4.8	41.22	4.8	50.59	4.8	0.04	4.8	0.23	4.8	45.55
4.807	41.43	4.807	50.67	4.807	0.04	4.807	0.25	4.807	45.78
4.813	41.63	4.813	50.71	4.813	0.03	4.813	0.25	4.813	46.01
4.82	41.81	4.82	50.73	4.82	0.04	4.82	0.23	4.82	46.23
4.827	41.99	4.827	50.73	4.827	0.04	4.827	0.24	4.827	46.44
4.833	42.18	4.833	50.7	4.833	0.03	4.833	0.25	4.833	46.65
4.84	42.35	4.84	50.63	4.84	0.01	4.84	0.24	4.84	46.86
4.847	42.48	4.847	50.54	4.847	0.01	4.847	0.22	4.847	47.05
4.853	42.6	4.853	50.43	4.853	0.01	4.853	0.22	4.853	47.22
4.86	42.7	4.86	50.3	4.86	0	4.86	0.23	4.86	47.38
4.867	42.78	4.867	50.14	4.867	0	4.867	0.21	4.867	47.51
4.873	42.82	4.873	49.94	4.873	0.01	4.873	0.19	4.873	47.63
4.88	42.83	4.88	49.74	4.88	0.01	4.88	0.18	4.88	47.72
4.887	42.84	4.887	49.51	4.887	0.01	4.887	0.19	4.887	47.8
4.893	42.84	4.893	49.24	4.893	0.01	4.893	0.19	4.893	47.86
4.9	42.81	4.9	48.94	4.9	0.03	4.9	0.18	4.9	47.87
4.907	42.76	4.907	48.62	4.907	0.05	4.907	0.19	4.907	47.85
4.913	42.7	4.913	48.28	4.913	0.05	4.913	0.2	4.913	47.81
4.92	42.61	4.92	47.9	4.92	0.05	4.92	0.2	4.92	47.75
4.927	42.47	4.927	47.5	4.927	0.05	4.927	0.2	4.927	47.65
4.933	42.29	4.933	47.09	4.933	0.06	4.933	0.2	4.933	47.51
4.94	42.09	4.94	46.67	4.94	0.05	4.94	0.21	4.94	47.36
4.947	41.88	4.947	46.22	4.947	0.03	4.947	0.21	4.947	47.19
4.953	41.62	4.953	45.76	4.953	0.03	4.953	0.2	4.953	46.97
4.96	41.35	4.96	45.29	4.96	0.04	4.96	0.2	4.96	46.72
4.967	41.08	4.967	44.81	4.967	0.03	4.967	0.2	4.967	46.44
4.973	40.79	4.973	44.32	4.973	0.02	4.973	0.18	4.973	46.14
4.98	40.48	4.98	43.82	4.98	0.02	4.98	0.17	4.98	45.8
4.987	40.13	4.987	43.32	4.987	0.03	4.987	0.16	4.987	45.44
4.993	39.77	4.993	42.81	4.993	0.03	4.993	0.15	4.993	45.07
5	39.4	5	42.29	5	0.03	5	0.13	5	44.68
5.007	38.99	5.007	41.75	5.007	0.03	5.007	0.11	5.007	44.26
5.013	38.57	5.013	41.21	5.013	0.04	5.013	0.1	5.013	43.83
5.02	38.15	5.02	40.67	5.02	0.03	5.02	0.1	5.02	43.4
5.027	37.72	5.027	40.11	5.027	0.01	5.027	0.1	5.027	42.94
5.033	37.27	5.033	39.56	5.033	0	5.033	0.11	5.033	42.46
5.04	36.81	5.04	39.03	5.04	0	5.04	0.13	5.04	41.95
5.047	36.37	5.047	38.51	5.047	0	5.047	0.15	5.047	41.46
5.053	35.92	5.053	37.97	5.053	0	5.053	0.16	5.053	40.96
5.06	35.45	5.06	37.43	5.06	0.03	5.06	0.15	5.06	40.43
5.067	34.96	5.067	36.91	5.067	0.05	5.067	0.16	5.067	39.9
5.073	34.5	5.073	36.4	5.073	0.06	5.073	0.16	5.073	39.38
5.08	34.03	5.08	35.87	5.08	0.06	5.08	0.15	5.08	38.87
5.087	33.54	5.087	35.34	5.087	0.06	5.087	0.13	5.087	38.32
5.093	33.05	5.093	34.83	5.093	0.05	5.093	0.14	5.093	37.76
5.1	32.58	5.1	34.32	5.1	0.03	5.1	0.14	5.1	37.21
5.107	32.11	5.107	33.81	5.107	0.01	5.107	0.12	5.107	36.66
5.113	31.63	5.113	33.3	5.113	0.01	5.113	0.1	5.113	36.1
5.12	31.15	5.12	32.82	5.12	0.03	5.12	0.1	5.12	35.54
5.127	30.67	5.127	32.35	5.127	0.03	5.127	0.11	5.127	35
5.133	30.2	5.133	31.89	5.133	0.03	5.133	0.11	5.133	34.48
5.14	29.71	5.14	31.43	5.14	0.05	5.14	0.11	5.14	33.96
5.147	29.24	5.147	31	5.147	0.07	5.147	0.14	5.147	33.45
5.153	28.79	5.153	30.58	5.153	0.07	5.153	0.15	5.153	32.95
5.16	28.36	5.16	30.15	5.16	0.06	5.16	0.14	5.16	32.47
5.167	27.94	5.167	29.73	5.167	0.06	5.167	0.13	5.167	31.99
5.173	27.53	5.173	29.33	5.173	0.06	5.173	0.12	5.173	31.54
5.18	27.14	5.18	28.92	5.18	0.07	5.18	0.11	5.18	31.1
5.187	26.76	5.187	28.52	5.187	0.06	5.187	0.1	5.187	30.68
5.193	26.38	5.193	28.13	5.193	0.06	5.193	0.09	5.193	30.24
5.2	26	5.2	27.77	5.2	0.07	5.2	0.1	5.2	29.81
5.207	25.64	5.207	27.42	5.207	0.06	5.207	0.12	5.207	29.39
5.213	25.29	5.213	27.07	5.213	0.05	5.213	0.12	5.213	28.98
5.22	24.95	5.22	26.73	5.22	0.05	5.22	0.11	5.22	28.58
5.227	24.61	5.227	26.41	5.227	0.04	5.227	0.12	5.227	28.2
5.233	24.29	5.233	26.09	5.233	0.03	5.233	0.12	5.233	27.85
5.24	23.97	5.24	25.75	5.24	0.02	5.24	0.11	5.24	27.52
5.247	23.65	5.247	25.41	5.247	0.01	5.247	0.1	5.247	27.17
5.253	23.33	5.253	25.09	5.253	0	5.253	0.1	5.253	26.83
5.26	23.03	5.26	24.78	5.26	-0.01	5.26	0.11	5.26	26.49
5.267	22.74	5.267	24.45	5.267	-0.02	5.267	0.1	5.267	26.15
5.273	22.46	5.273	24.11	5.273	-0.01	5.273	0.09	5.273	25.79
5.28	22.17	5.28	23.8	5.28	0.01	5.28	0.1	5.28	25.44
5.287	21.9	5.287	23.49	5.287	0.02	5.287	0.11	5.287	25.11
5.293	21.63	5.293	23.17	5.293	0.02	5.293	0.11	5.293	24.79
5.3	21.33	5.3	22.86	5.3	0.02	5.3	0.1	5.3	24.47
5.307	21.02	5.307	22.56	5.307	0.03	5.307	0.1	5.307	24.14
5.313	20.72	5.313	22.28	5.313	0.01	5.313	0.1	5.313	23.83
5.32	20.44	5.32	21.99	5.32	0	5.32	0.09	5.32	23.53
5.327	20.15	5.327	21.69	5.327	0	5.327	0.08	5.327	23.21
5.333	19.86	5.333	21.4	5.333	0.01	5.333	0.08	5.333	22.88
5.34	19.59	5.34	21.13	5.34	0.01	5.34	0.08	5.34	22.57
5.347	19.34	5.347	20.85	5.347	-0.01	5.347	0.08	5.347	22.26
5.353	19.06	5.353	20.56	5.353	-0.01	5.353	0.07	5.353	21.95
5.36	18.77	5.36	20.29	5.36	-0.01	5.36	0.07	5.36	21.64
5.367	18.49	5.367	20.02	5.367	-0.03	5.367	0.06	5.367	21.34
5.373	18.21	5.373	19.74	5.373	-0.05	5.373	0.05	5.373	21.05
5.38	17.92	5.38	19.45	5.38	-0.04	5.38	0.04	5.38	20.75
5.387	17.64	5.387	19.18	5.387	-0.02	5.387	0.03	5.387	20.45
5.393	17.38	5.393	18.92	5.393	-0.02	5.393	0.04	5.393	20.17
5.4	17.13	5.4	18.67	5.4	-0.03	5.4	0.03	5.4	19.9
5.407	16.87	5.407	18.41	5.407	-0.03	5.407	0.03	5.407	19.61
5.413	16.62	5.413	18.18	5.413	-0.03	5.413	0.05	5.413	19.32
5.42	16.38	5.42	17.96	5.42	-0.05	5.42	0.06	5.42	19.04
5.427	16.15	5.427	17.71	5.427	-0.07	5.427	0.07	5.427	18.77
5.433	15.9	5.433	17.47	5.433	-0.06	5.433	0.07	5.433	18.49
5.44	15.66	5.44	17.23	5.44	-0.05	5.44	0.08	5.44	18.2
5.447	15.43	5.447	17	5.447	-0.04	5.447	0.09	5.447	17.93
5.453	15.2	5.453	16.75	5.453	-0.03	5.453	0.09	5.453	17.67
5.46	14.97	5.46	16.5	5.46	0.01	5.46	0.08	5.46	17.41
5.467	14.75	5.467	16.27	5.467	0.03	5.467	0.08	5.467	17.14
5.473	14.54	5.473	16.05	5.473	0.04	5.473	0.07	5.473	16.9
5.48	14.35	5.48	15.82	5.48	0.03	5.48	0.06	5.48	16.67
5.487	14.15	5.487	15.59	5.487	0.04	5.487	0.04	5.487	16.44
5.493	13.95	5.493	15.36	5.493	0.05	5.493	0.05	5.493	16.2
5.5	13.75	5.5	15.15	5.5	0.03	5.5	0.06	5.5	15.97
5.507	13.56	5.507	14.92	5.507	0.01	5.507	0.06	5.507	15.75
5.513	13.35	5.513	14.7	5.513	0.01	5.513	0.06	5.513	15.52
5.52	13.15	5.52	14.48	5.52	0.01	5.52	0.08	5.52	15.28
5.527	12.96	5.527	14.27	5.527	0	5.527	0.1	5.527	15.05
5.533	12.76	5.533	14.05	5.533	-0.02	5.533	0.1	5.533	14.84
5.54	12.56	5.54	13.83	5.54	-0.02	5.54	0.09	5.54	14.61
5.547	12.35	5.547	13.63	5.547	-0.03	5.547	0.09	5.547	14.39
5.553	12.15	5.553	13.43	5.553	-0.04	5.553	0.08	5.553	14.17
5.56	11.95	5.56	13.23	5.56	-0.05	5.56	0.06	5.56	13.96
5.567	11.74	5.567	13.02	5.567	-0.05	5.567	0.04	5.567	13.74
5.573	11.55	5.573	12.83	5.573	-0.03	5.573	0.05	5.573	13.52
5.58	11.36	5.58	12.62	5.58	-0.03	5.58	0.05	5.58	13.31
5.587	11.19	5.587	12.4	5.587	-0.03	5.587	0.05	5.587	13.11
5.593	11	5.593	12.18	5.593	-0.02	5.593	0.05	5.593	12.9
5.6	10.81	5.6	11.98	5.6	0	5.6	0.04	5.6	12.68
5.607	10.64	5.607	11.77	5.607	0	5.607	0.04	5.607	12.48
5.613	10.47	5.613	11.56	5.613	0	5.613	0.02	5.613	12.29
5.62	10.3	5.62	11.35	5.62	0	5.62	-0.01	5.62	12.08
5.627	10.13	5.627	11.16	5.627	0.01	5.627	-0.01	5.627	11.87
5.633	9.98	5.633	10.97	5.633	0	5.633	0	5.633	11.67
5.64	9.81	5.64	10.78	5.64	-0.02	5.64	0.01	5.64	11.49
5.647	9.63	5.647	10.59	5.647	-0.02	5.647	0.02	5.647	11.31
5.653	9.45	5.653	10.42	5.653	-0.03	5.653	0.05	5.653	11.12
5.66	9.28	5.66	10.26	5.66	-0.05	5.66	0.06	5.66	10.94
5.667	9.11	5.667	10.08	5.667	-0.07	5.667	0.06	5.667	10.76
5.673	8.92	5.673	9.89	5.673	-0.06	5.673	0.04	5.673	10.56
5.68	8.74	5.68	9.72	5.68	-0.05	5.68	0.03	5.68	10.35
5.687	8.59	5.687	9.55	5.687	-0.05	5.687	0.02	5.687	10.15
5.693	8.45	5.693	9.38	5.693	-0.06	5.693	0.01	5.693	9.96
5.7	8.3	5.7	9.2	5.7	-0.04	5.7	0	5.7	9.76
5.707	8.14	5.707	9.04	5.707	-0.02	5.707	0	5.707	9.57
5.713	8	5.713	8.88	5.713	-0.02	5.713	0.02	5.713	9.4
5.72	7.87	5.72	8.72	5.72	-0.02	5.72	0.02	5.72	9.23
5.727	7.72	5.727	8.56	5.727	-0.01	5.727	0.02	5.727	9.05
5.733	7.58	5.733	8.42	5.733	-0.01	5.733	0.02	5.733	8.88
5.74	7.46	5.74	8.3	5.74	-0.01	5.74	0.03	5.74	8.72
5.747	7.35	5.747	8.16	5.747	-0.02	5.747	0.03	5.747	8.58
5.753	7.23	5.753	8.03	5.753	-0.02	5.753	0.03	5.753	8.42
5.76	7.1	5.76	7.91	5.76	-0.02	5.76	0.04	5.76	8.26
5.767	6.99	5.767	7.79	5.767	-0.02	5.767	0.05	5.767	8.13
5.773	6.87	5.773	7.65	5.773	-0.01	5.773	0.04	5.773	8
5.78	6.75	5.78	7.51	5.78	0.01	5.78	0.03	5.78	7.86
5.787	6.63	5.787	7.39	5.787	0.03	5.787	0.04	5.787	7.71
5.793	6.52	5.793	7.3	5.793	0.03	5.793	0.05	5.793	7.58
5.8	6.42	5.8	7.19	5.8	0.02	5.8	0.04	5.8	7.46
5.807	6.31	5.807	7.1	5.807	0.02	5.807	0.03	5.807	7.32
5.813	6.2	5.813	7.02	5.813	0.02	5.813	0.04	5.813	7.19
5.82	6.11	5.82	6.94	5.82	0	5.82	0.04	5.82	7.08
5.827	6.03	5.827	6.84	5.827	-0.01	5.827	0.03	5.827	6.99
5.833	5.93	5.833	6.73	5.833	-0.01	5.833	0.01	5.833	6.89
5.84	5.84	5.84	6.63	5.84	0	5.84	0.01	5.84	6.78
5.847	5.76	5.847	6.54	5.847	-0.01	5.847	0.01	5.847	6.68
5.853	5.68	5.853	6.43	5.853	-0.02	5.853	0.01	5.853	6.57
5.86	5.59	5.86	6.33	5.86	-0.01	5.86	0	5.86	6.45
5.867	5.49	5.867	6.25	5.867	-0.01	5.867	0.01	5.867	6.33
5.873	5.4	5.873	6.17	5.873	-0.02	5.873	0.02	5.873	6.22
5.88	5.32	5.88	6.08	5.88	-0.03	5.88	0.02	5.88	6.11
5.887	5.22	5.887	5.99	5.887	-0.04	5.887	0.01	5.887	6
5.893	5.13	5.893	5.92	5.893	-0.04	5.893	0.02	5.893	5.9
5.9	5.07	5.9	5.86	5.9	-0.05	5.9	0.02	5.9	5.81
5.907	5.01	5.907	5.77	5.907	-0.07	5.907	0.01	5.907	5.72
5.913	4.94	5.913	5.68	5.913	-0.06	5.913	0	5.913	5.64
5.92	4.88	5.92	5.62	5.92	-0.05	5.92	0.02	5.92	5.56
5.927	4.82	5.927	5.56	5.927	-0.05	5.927	0.03	5.927	5.51
5.933	4.76	5.933	5.47	5.933	-0.04	5.933	0.04	5.933	5.45
5.94	4.68	5.94	5.38	5.94	-0.03	5.94	0.04	5.94	5.38
5.947	4.6	5.947	5.31	5.947	-0.01	5.947	0.05	5.947	5.3
5.953	4.53	5.953	5.26	5.953	-0.01	5.953	0.06	5.953	5.24
5.96	4.47	5.96	5.19	5.96	-0.02	5.96	0.05	5.96	5.17
5.967	4.42	5.967	5.11	5.967	-0.02	5.967	0.04	5.967	5.08
5.973	4.36	5.973	5.05	5.973	-0.02	5.973	0.04	5.973	4.99
5.98	4.32	5.98	5.01	5.98	-0.03	5.98	0.03	5.98	4.93
5.987	4.28	5.987	4.95	5.987	-0.04	5.987	0.02	5.987	4.87
5.993	4.22	5.993	4.89	5.993	-0.02	5.993	0	5.993	4.8
6	4.16	6	4.84	6	0.01	6	-0.01	6	4.73
6.007	4.11	6.007	4.78	6.007	0.03	6.007	-0.01	6.007	4.68
6.013	4.05	6.013	4.72	6.013	0.04	6.013	-0.02	6.013	4.62
6.02	3.99	6.02	4.66	6.02	0.03	6.02	-0.02	6.02	4.55
6.027	3.93	6.027	4.62	6.027	0.02	6.027	0.01	6.027	4.47
6.033	3.9	6.033	4.57	6.033	-0.01	6.033	0.03	6.033	4.4
6.04	3.87	6.04	4.52	6.04	-0.04	6.04	0.05	6.04	4.32
6.047	3.82	6.047	4.48	6.047	-0.05	6.047	0.06	6.047	4.24
6.053	3.76	6.053	4.44	6.053	-0.05	6.053	0.07	6.053	4.17
6.06	3.72	6.06	4.39	6.06	-0.04	6.06	0.08	6.06	4.11
6.067	3.68	6.067	4.32	6.067	-0.04	6.067	0.08	6.067	4.06
6.073	3.64	6.073	4.26	6.073	-0.02	6.073	0.09	6.073	4
6.08	3.59	6.08	4.21	6.08	-0.02	6.08	0.1	6.08	3.96
6.087	3.55	6.087	4.17	6.087	-0.03	6.087	0.11	6.087	3.93
6.093	3.52	6.093	4.14	6.093	-0.04	6.093	0.09	6.093	3.9
6.1	3.48	6.1	4.11	6.1	-0.04	6.1	0.07	6.1	3.86
6.107	3.42	6.107	4.09	6.107	-0.03	6.107	0.07	6.107	3.81
6.113	3.36	6.113	4.08	6.113	-0.04	6.113	0.06	6.113	3.76
6.12	3.31	6.12	4.04	6.12	-0.04	6.12	0.05	6.12	3.72
6.127	3.27	6.127	4	6.127	-0.03	6.127	0.03	6.127	3.65
6.133	3.24	6.133	3.98	6.133	-0.02	6.133	0.04	6.133	3.59
6.14	3.22	6.14	3.96	6.14	-0.02	6.14	0.06	6.14	3.54
6.147	3.2	6.147	3.92	6.147	-0.03	6.147	0.07	6.147	3.5
6.153	3.17	6.153	3.89	6.153	-0.02	6.153	0.06	6.153	3.45
6.16	3.13	6.16	3.87	6.16	-0.01	6.16	0.07	6.16	3.41
6.167	3.09	6.167	3.86	6.167	-0.02	6.167	0.08	6.167	3.37
6.173	3.04	6.173	3.83	6.173	-0.03	6.173	0.08	6.173	3.34
6.18	2.99	6.18	3.79	6.18	-0.03	6.18	0.07	6.18	3.31
6.187	2.94	6.187	3.78	6.187	-0.03	6.187	0.07	6.187	3.27
6.193	2.92	6.193	3.76	6.193	-0.05	6.193	0.08	6.193	3.26
6.2	2.9	6.2	3.74	6.2	-0.06	6.2	0.08	6.2	3.24
6.207	2.87	6.207	3.71	6.207	-0.05	6.207	0.08	6.207	3.21
6.213	2.86	6.213	3.7	6.213	-0.04	6.213	0.1	6.213	3.17
6.22	2.85	6.22	3.69	6.22	-0.04	6.22	0.12	6.22	3.13
6.227	2.84	6.227	3.67	6.227	-0.04	6.227	0.13	6.227	3.09
6.233	2.82	6.233	3.64	6.233	-0.03	6.233	0.12	6.233	3.04
6.24	2.79	6.24	3.62	6.24	-0.02	6.24	0.11	6.24	3
6.247	2.78	6.247	3.6	6.247	-0.02	6.247	0.1	6.247	2.98
6.253	2.76	6.253	3.56	6.253	-0.02	6.253	0.07	6.253	2.98
6.26	2.73	6.26	3.52	6.26	-0.01	6.26	0.05	6.26	2.96
6.267	2.7	6.267	3.49	6.267	-0.01	6.267	0.05	6.267	2.95
6.273	2.69	6.273	3.46	6.273	-0.02	6.273	0.06	6.273	2.94
6.28	2.68	6.28	3.43	6.28	-0.04	6.28	0.07	6.28	2.92
6.287	2.65	6.287	3.4	6.287	-0.04	6.287	0.07	6.287	2.88
6.293	2.61	6.293	3.39	6.293	-0.04	6.293	0.09	6.293	2.84
6.3	2.58	6.3	3.38	6.3	-0.05	6.3	0.11	6.3	2.82
6.307	2.57	6.307	3.35	6.307	-0.06	6.307	0.12	6.307	2.8
6.313	2.53	6.313	3.32	6.313	-0.05	6.313	0.12	6.313	2.76
6.32	2.49	6.32	3.31	6.32	-0.03	6.32	0.13	6.32	2.72
6.327	2.46	6.327	3.29	6.327	-0.04	6.327	0.14	6.327	2.7
6.333	2.44	6.333	3.26	6.333	-0.05	6.333	0.12	6.333	2.68
6.34	2.41	6.34	3.22	6.34	-0.05	6.34	0.09	6.34	2.64
6.347	2.38	6.347	3.19	6.347	-0.04	6.347	0.08	6.347	2.6
6.353	2.37	6.353	3.18	6.353	-0.05	6.353	0.06	6.353	2.57
6.36	2.37	6.36	3.15	6.36	-0.07	6.36	0.04	6.36	2.55
6.367	2.36	6.367	3.12	6.367	-0.06	6.367	0.04	6.367	2.51
6.373	2.35	6.373	3.11	6.373	-0.05	6.373	0.05	6.373	2.47
6.38	2.34	6.38	3.09	6.38	-0.05	6.38	0.08	6.38	2.44
6.387	2.33	6.387	3.06	6.387	-0.06	6.387	0.08	6.387	2.42
6.393	2.3	6.393	3.02	6.393	-0.06	6.393	0.08	6.393	2.39
6.4	2.27	6.4	3	6.4	-0.05	6.4	0.08	6.4	2.36
6.407	2.24	6.407	2.97	6.407	-0.06	6.407	0.08	6.407	2.35
6.413	2.21	6.413	2.95	6.413	-0.07	6.413	0.06	6.413	2.35
6.42	2.17	6.42	2.94	6.42	-0.06	6.42	0.04	6.42	2.33
6.427	2.13	6.427	2.94	6.427	-0.05	6.427	0.04	6.427	2.31
6.433	2.1	6.433	2.95	6.433	-0.05	6.433	0.05	6.433	2.29
6.44	2.08	6.44	2.93	6.44	-0.05	6.44	0.05	6.44	2.27
6.447	2.06	6.447	2.89	6.447	-0.04	6.447	0.06	6.447	2.23
6.453	2.04	6.453	2.87	6.453	-0.03	6.453	0.07	6.453	2.2
6.46	2.04	6.46	2.84	6.46	-0.03	6.46	0.09	6.46	2.18
6.467	2.04	6.467	2.8	6.467	-0.02	6.467	0.09	6.467	2.17
6.473	2.04	6.473	2.76	6.473	-0.01	6.473	0.09	6.473	2.16
6.48	2.04	6.48	2.74	6.48	0.01	6.48	0.1	6.48	2.15
6.487	2.05	6.487	2.73	6.487	0	6.487	0.11	6.487	2.15
6.493	2.05	6.493	2.72	6.493	0	6.493	0.09	6.493	2.15
6.5	2.04	6.5	2.7	6.5	0	6.5	0.08	6.5	2.13
6.507	2.03	6.507	2.69	6.507	0	6.507	0.07	6.507	2.11
6.513	2.02	6.513	2.69	6.513	-0.01	6.513	0.07	6.513	2.09
6.52	2.01	6.52	2.67	6.52	-0.03	6.52	0.07	6.52	2.08
6.527	1.99	6.527	2.65	6.527	-0.04	6.527	0.07	6.527	2.07
6.533	1.97	6.533	2.64	6.533	-0.04	6.533	0.07	6.533	2.05
6.54	1.96	6.54	2.64	6.54	-0.05	6.54	0.07	6.54	2.05
6.547	1.95	6.547	2.61	6.547	-0.06	6.547	0.07	6.547	2.04
6.553	1.93	6.553	2.59	6.553	-0.05	6.553	0.07	6.553	2.02
6.56	1.91	6.56	2.57	6.56	-0.04	6.56	0.07	6.56	2
6.567	1.9	6.567	2.57	6.567	-0.04	6.567	0.08	6.567	1.97
6.573	1.89	6.573	2.56	6.573	-0.04	6.573	0.08	6.573	1.94
6.58	1.89	6.58	2.53	6.58	-0.03	6.58	0.08	6.58	1.91
6.587	1.88	6.587	2.53	6.587	-0.03	6.587	0.08	6.587	1.88
6.593	1.89	6.593	2.53	6.593	-0.04	6.593	0.07	6.593	1.86
6.6	1.88	6.6	2.51	6.6	-0.05	6.6	0.06	6.6	1.86
6.607	1.86	6.607	2.49	6.607	-0.04	6.607	0.05	6.607	1.84
6.613	1.85	6.613	2.47	6.613	-0.03	6.613	0.06	6.613	1.82
6.62	1.83	6.62	2.46	6.62	-0.03	6.62	0.07	6.62	1.82
6.627	1.82	6.627	2.44	6.627	-0.04	6.627	0.07	6.627	1.83
6.633	1.8	6.633	2.42	6.633	-0.04	6.633	0.07	6.633	1.84
6.64	1.78	6.64	2.42	6.64	-0.04	6.64	0.08	6.64	1.83
6.647	1.78	6.647	2.41	6.647	-0.05	6.647	0.08	6.647	1.84
6.653	1.77	6.653	2.4	6.653	-0.07	6.653	0.06	6.653	1.85
6.66	1.76	6.66	2.4	6.66	-0.07	6.66	0.04	6.66	1.84
6.667	1.75	6.667	2.41	6.667	-0.07	6.667	0.04	6.667	1.82
6.673	1.75	6.673	2.42	6.673	-0.08	6.673	0.04	6.673	1.81
6.68	1.75	6.68	2.41	6.68	-0.1	6.68	0.04	6.68	1.8
6.687	1.73	6.687	2.41	6.687	-0.1	6.687	0.03	6.687	1.78
6.693	1.72	6.693	2.41	6.693	-0.09	6.693	0.03	6.693	1.75
6.7	1.72	6.7	2.41	6.7	-0.09	6.7	0.05	6.7	1.74
6.707	1.72	6.707	2.39	6.707	-0.08	6.707	0.05	6.707	1.74
6.713	1.71	6.713	2.37	6.713	-0.06	6.713	0.05	6.713	1.73
6.72	1.7	6.72	2.36	6.72	-0.04	6.72	0.05	6.72	1.73
6.727	1.71	6.727	2.37	6.727	-0.03	6.727	0.05	6.727	1.74
6.733	1.72	6.733	2.35	6.733	-0.03	6.733	0.05	6.733	1.75
6.74	1.71	6.74	2.33	6.74	-0.04	6.74	0.03	6.74	1.74
6.747	1.7	6.747	2.33	6.747	-0.04	6.747	0.03	6.747	1.71
6.753	1.72	6.753	2.33	6.753	-0.05	6.753	0.03	6.753	1.69
6.76	1.73	6.76	2.32	6.76	-0.05	6.76	0.03	6.76	1.67
6.767	1.73	6.767	2.31	6.767	-0.04	6.767	0.03	6.767	1.64
6.773	1.72	6.773	2.31	6.773	-0.03	6.773	0.04	6.773	1.62
6.78	1.74	6.78	2.31	6.78	-0.03	6.78	0.06	6.78	1.61
6.787	1.76	6.787	2.31	6.787	-0.04	6.787	0.06	6.787	1.61
6.793	1.77	6.793	2.3	6.793	-0.04	6.793	0.05	6.793	1.6
6.8	1.78	6.8	2.3	6.8	-0.04	6.8	0.06	6.8	1.58
6.807	1.81	6.807	2.32	6.807	-0.05	6.807	0.07	6.807	1.58
6.813	1.84	6.813	2.33	6.813	-0.07	6.813	0.06	6.813	1.58
6.82	1.85	6.82	2.34	6.82	-0.06	6.82	0.04	6.82	1.56
6.827	1.85	6.827	2.36	6.827	-0.05	6.827	0.04	6.827	1.54
6.833	1.85	6.833	2.38	6.833	-0.05	6.833	0.04	6.833	1.54
6.84	1.84	6.84	2.38	6.84	-0.06	6.84	0.03	6.84	1.55
6.847	1.82	6.847	2.37	6.847	-0.05	6.847	0.01	6.847	1.54
6.853	1.8	6.853	2.38	6.853	-0.03	6.853	0.01	6.853	1.54
6.86	1.8	6.86	2.38	6.86	-0.03	6.86	0.01	6.86	1.55
6.867	1.82	6.867	2.39	6.867	-0.03	6.867	0	6.867	1.57
6.873	1.83	6.873	2.39	6.873	-0.02	6.873	-0.01	6.873	1.58
6.88	1.84	6.88	2.41	6.88	-0.01	6.88	-0.01	6.88	1.57
6.887	1.86	6.887	2.42	6.887	-0.02	6.887	-0.01	6.887	1.56
6.893	1.87	6.893	2.41	6.893	-0.04	6.893	-0.01	6.893	1.56
6.9	1.87	6.9	2.41	6.9	-0.05	6.9	-0.02	6.9	1.56
6.907	1.88	6.907	2.42	6.907	-0.04	6.907	-0.02	6.907	1.56
6.913	1.9	6.913	2.43	6.913	-0.05	6.913	-0.03	6.913	1.57
6.92	1.92	6.92	2.42	6.92	-0.05	6.92	-0.03	6.92	1.58
6.927	1.94	6.927	2.41	6.927	-0.03	6.927	-0.04	6.927	1.59
6.933	1.95	6.933	2.42	6.933	-0.01	6.933	-0.02	6.933	1.58
6.94	1.97	6.94	2.43	6.94	-0.01	6.94	-0.01	6.94	1.59
6.947	1.97	6.947	2.43	6.947	-0.02	6.947	-0.01	6.947	1.6
6.953	1.95	6.953	2.43	6.953	-0.02	6.953	0	6.953	1.61
6.96	1.94	6.96	2.44	6.96	-0.02	6.96	0.01	6.96	1.61
6.967	1.95	6.967	2.45	6.967	-0.03	6.967	0.03	6.967	1.63
6.973	1.96	6.973	2.45	6.973	-0.04	6.973	0.02	6.973	1.66
6.98	1.96	6.98	2.44	6.98	-0.04	6.98	0.02	6.98	1.66
6.987	1.96	6.987	2.45	6.987	-0.03	6.987	0.02	6.987	1.65
6.993	1.97	6.993	2.46	6.993	-0.03	6.993	0.02	6.993	1.66
7	1.98	7	2.46	7	-0.03	7	0.01	7	1.67
7.007	1.98	7.007	2.47	7.007	-0.02	7.007	0	7.007	1.66
7.013	1.96	7.013	2.49	7.013	-0.02	7.013	0	7.013	1.65
7.02	1.97	7.02	2.51	7.02	-0.02	7.02	0.01	7.02	1.66
7.027	1.98	7.027	2.49	7.027	-0.03	7.027	0.01	7.027	1.67
7.033	1.97	7.033	2.47	7.033	-0.03	7.033	-0.01	7.033	1.67
7.04	1.97	7.04	2.46	7.04	-0.03	7.04	-0.01	7.04	1.67
7.047	1.97	7.047	2.46	7.047	-0.04	7.047	-0.01	7.047	1.68
7.053	1.99	7.053	2.45	7.053	-0.05	7.053	-0.03	7.053	1.69
7.06	2	7.06	2.44	7.06	-0.05	7.06	-0.06	7.06	1.69
7.067	2.01	7.067	2.45	7.067	-0.05	7.067	-0.07	7.067	1.68
7.073	2.02	7.073	2.47	7.073	-0.06	7.073	-0.07	7.073	1.69
7.08	2.04	7.08	2.48	7.08	-0.07	7.08	-0.07	7.08	1.7
7.087	2.05	7.087	2.48	7.087	-0.08	7.087	-0.06	7.087	1.7
7.093	2.05	7.093	2.49	7.093	-0.08	7.093	-0.04	7.093	1.7
7.1	2.04	7.1	2.49	7.1	-0.09	7.1	-0.01	7.1	1.7
7.107	2.04	7.107	2.48	7.107	-0.11	7.107	-0.01	7.107	1.72
7.113	2.03	7.113	2.46	7.113	-0.12	7.113	0	7.113	1.72
7.12	2.01	7.12	2.45	7.12	-0.12	7.12	0.02	7.12	1.71
7.127	2.01	7.127	2.45	7.127	-0.13	7.127	0.03	7.127	1.71
7.133	2.01	7.133	2.44	7.133	-0.14	7.133	0.01	7.133	1.7
7.14	1.99	7.14	2.43	7.14	-0.14	7.14	0	7.14	1.68
7.147	1.98	7.147	2.44	7.147	-0.12	7.147	0	7.147	1.65
7.153	1.97	7.153	2.44	7.153	-0.11	7.153	0.01	7.153	1.65
7.16	1.97	7.16	2.43	7.16	-0.1	7.16	0	7.16	1.66
7.167	1.95	7.167	2.41	7.167	-0.07	7.167	-0.01	7.167	1.66
7.173	1.94	7.173	2.42	7.173	-0.05	7.173	-0.02	7.173	1.66
7.18	1.94	7.18	2.43	7.18	-0.05	7.18	-0.02	7.18	1.69
7.187	1.95	7.187	2.44	7.187	-0.05	7.187	-0.03	7.187	1.71
7.193	1.94	7.193	2.44	7.193	-0.05	7.193	-0.05	7.193	1.71
7.2	1.93	7.2	2.46	7.2	-0.05	7.2	-0.05	7.2	1.71
7.207	1.94	7.207	2.48	7.207	-0.06	7.207	-0.05	7.207	1.73
7.213	1.95	7.213	2.48	7.213	-0.06	7.213	-0.06	7.213	1.74
7.22	1.95	7.22	2.47	7.22	-0.05	7.22	-0.07	7.22	1.75
7.227	1.93	7.227	2.46	7.227	-0.04	7.227	-0.07	7.227	1.76
7.233	1.93	7.233	2.46	7.233	-0.05	7.233	-0.06	7.233	1.78
7.24	1.94	7.24	2.43	7.24	-0.06	7.24	-0.06	7.24	1.8
7.247	1.93	7.247	2.41	7.247	-0.06	7.247	-0.06	7.247	1.8
7.253	1.93	7.253	2.39	7.253	-0.06	7.253	-0.05	7.253	1.79
7.26	1.94	7.26	2.39	7.26	-0.08	7.26	-0.05	7.26	1.79
7.267	1.94	7.267	2.39	7.267	-0.09	7.267	-0.06	7.267	1.79
7.273	1.94	7.273	2.39	7.273	-0.1	7.273	-0.07	7.273	1.8
7.28	1.94	7.28	2.39	7.28	-0.09	7.28	-0.07	7.28	1.8
7.287	1.96	7.287	2.4	7.287	-0.1	7.287	-0.07	7.287	1.82
7.293	1.97	7.293	2.39	7.293	-0.11	7.293	-0.08	7.293	1.84
7.3	1.98	7.3	2.37	7.3	-0.11	7.3	-0.08	7.3	1.85
7.307	1.98	7.307	2.36	7.307	-0.1	7.307	-0.07	7.307	1.85
7.313	1.99	7.313	2.36	7.313	-0.09	7.313	-0.06	7.313	1.86
7.32	1.99	7.32	2.35	7.32	-0.09	7.32	-0.07	7.32	1.88
7.327	1.97	7.327	2.33	7.327	-0.07	7.327	-0.08	7.327	1.89
7.333	1.95	7.333	2.33	7.333	-0.06	7.333	-0.08	7.333	1.89
7.34	1.95	7.34	2.34	7.34	-0.06	7.34	-0.07	7.34	1.9
7.347	1.95	7.347	2.33	7.347	-0.08	7.347	-0.06	7.347	1.9
7.353	1.94	7.353	2.31	7.353	-0.08	7.353	-0.07	7.353	1.89
7.36	1.94	7.36	2.29	7.36	-0.1	7.36	-0.06	7.36	1.88
7.367	1.96	7.367	2.28	7.367	-0.12	7.367	-0.05	7.367	1.87
7.373	1.97	7.373	2.25	7.373	-0.15	7.373	-0.06	7.373	1.87
7.38	1.97	7.38	2.23	7.38	-0.15	7.38	-0.08	7.38	1.86
7.387	1.96	7.387	2.23	7.387	-0.14	7.387	-0.08	7.387	1.85
7.393	1.94	7.393	2.23	7.393	-0.13	7.393	-0.08	7.393	1.85
7.4	1.92	7.4	2.21	7.4	-0.12	7.4	-0.09	7.4	1.86
7.407	1.88	7.407	2.18	7.407	-0.1	7.407	-0.1	7.407	1.86
7.413	1.84	7.413	2.16	7.413	-0.07	7.413	-0.1	7.413	1.86
7.42	1.83	7.42	2.14	7.42	-0.07	7.42	-0.1	7.42	1.87
7.427	1.83	7.427	2.11	7.427	-0.09	7.427	-0.1	7.427	1.88
7.433	1.84	7.433	2.09	7.433	-0.1	7.433	-0.11	7.433	1.88
7.44	1.84	7.44	2.09	7.44	-0.1	7.44	-0.1	7.44	1.86
7.447	1.85	7.447	2.11	7.447	-0.11	7.447	-0.08	7.447	1.86
7.453	1.85	7.453	2.11	7.453	-0.12	7.453	-0.07	7.453	1.85
7.46	1.83	7.46	2.1	7.46	-0.11	7.46	-0.07	7.46	1.83
7.467	1.81	7.467	2.09	7.467	-0.09	7.467	-0.05	7.467	1.81
7.473	1.8	7.473	2.08	7.473	-0.08	7.473	-0.03	7.473	1.8
7.48	1.79	7.48	2.07	7.48	-0.09	7.48	-0.03	7.48	1.79
7.487	1.78	7.487	2.05	7.487	-0.08	7.487	-0.05	7.487	1.77
7.493	1.76	7.493	2.04	7.493	-0.08	7.493	-0.05	7.493	1.75
7.5	1.75	7.5	2.03	7.5	-0.09	7.5	-0.06	7.5	1.74
7.507	1.74	7.507	2.02	7.507	-0.1	7.507	-0.08	7.507	1.73
7.513	1.72	7.513	2.01	7.513	-0.11	7.513	-0.09	7.513	1.71
7.52	1.7	7.52	2.01	7.52	-0.1	7.52	-0.09	7.52	1.68
7.527	1.68	7.527	2.01	7.527	-0.1	7.527	-0.06	7.527	1.67
7.533	1.67	7.533	1.99	7.533	-0.1	7.533	-0.05	7.533	1.66
7.54	1.66	7.54	1.98	7.54	-0.09	7.54	-0.03	7.54	1.63
7.547	1.65	7.547	1.96	7.547	-0.09	7.547	-0.02	7.547	1.61
7.553	1.64	7.553	1.95	7.553	-0.1	7.553	0	7.553	1.61
7.56	1.64	7.56	1.93	7.56	-0.11	7.56	0	7.56	1.62
7.567	1.63	7.567	1.91	7.567	-0.11	7.567	-0.01	7.567	1.6
7.573	1.62	7.573	1.9	7.573	-0.1	7.573	-0.02	7.573	1.58
7.58	1.62	7.58	1.9	7.58	-0.1	7.58	-0.02	7.58	1.57
7.587	1.63	7.587	1.89	7.587	-0.1	7.587	-0.02	7.587	1.57
7.593	1.62	7.593	1.87	7.593	-0.08	7.593	-0.03	7.593	1.56
7.6	1.61	7.6	1.86	7.6	-0.06	7.6	-0.02	7.6	1.55
7.607	1.61	7.607	1.86	7.607	-0.07	7.607	-0.01	7.607	1.55
7.613	1.62	7.613	1.86	7.613	-0.08	7.613	-0.01	7.613	1.56
7.62	1.6	7.62	1.85	7.62	-0.08	7.62	-0.02	7.62	1.55
7.627	1.58	7.627	1.86	7.627	-0.07	7.627	-0.02	7.627	1.53
7.633	1.57	7.633	1.87	7.633	-0.06	7.633	-0.01	7.633	1.52
7.64	1.57	7.64	1.87	7.64	-0.05	7.64	-0.02	7.64	1.51
7.647	1.55	7.647	1.88	7.647	-0.03	7.647	-0.04	7.647	1.49
7.653	1.52	7.653	1.89	7.653	0	7.653	-0.06	7.653	1.47
7.66	1.51	7.66	1.91	7.66	0	7.66	-0.06	7.66	1.46
7.667	1.5	7.667	1.92	7.667	-0.02	7.667	-0.08	7.667	1.45
7.673	1.49	7.673	1.93	7.673	-0.03	7.673	-0.1	7.673	1.43
7.68	1.47	7.68	1.95	7.68	-0.05	7.68	-0.1	7.68	1.4
7.687	1.48	7.687	1.96	7.687	-0.09	7.687	-0.09	7.687	1.39
7.693	1.49	7.693	1.94	7.693	-0.11	7.693	-0.08	7.693	1.39
7.7	1.48	7.7	1.92	7.7	-0.12	7.7	-0.08	7.7	1.37
7.707	1.48	7.707	1.92	7.707	-0.13	7.707	-0.07	7.707	1.36
7.713	1.48	7.713	1.92	7.713	-0.13	7.713	-0.06	7.713	1.37
7.72	1.47	7.72	1.9	7.72	-0.13	7.72	-0.08	7.72	1.39
7.727	1.45	7.727	1.89	7.727	-0.11	7.727	-0.09	7.727	1.39
7.733	1.44	7.733	1.9	7.733	-0.09	7.733	-0.09	7.733	1.38
7.74	1.44	7.74	1.92	7.74	-0.1	7.74	-0.08	7.74	1.39
7.747	1.47	7.747	1.92	7.747	-0.1	7.747	-0.09	7.747	1.41
7.753	1.48	7.753	1.92	7.753	-0.1	7.753	-0.1	7.753	1.41
7.76	1.49	7.76	1.95	7.76	-0.1	7.76	-0.09	7.76	1.41
7.767	1.52	7.767	1.98	7.767	-0.1	7.767	-0.08	7.767	1.41
7.773	1.55	7.773	2.01	7.773	-0.11	7.773	-0.09	7.773	1.4
7.78	1.57	7.78	2.02	7.78	-0.1	7.78	-0.09	7.78	1.38
7.787	1.57	7.787	2.05	7.787	-0.08	7.787	-0.08	7.787	1.36
7.793	1.59	7.793	2.08	7.793	-0.07	7.793	-0.07	7.793	1.35
7.8	1.61	7.8	2.09	7.8	-0.08	7.8	-0.06	7.8	1.35
7.807	1.61	7.807	2.08	7.807	-0.08	7.807	-0.06	7.807	1.35
7.813	1.6	7.813	2.08	7.813	-0.08	7.813	-0.06	7.813	1.34
7.82	1.62	7.82	2.09	7.82	-0.09	7.82	-0.06	7.82	1.35
7.827	1.64	7.827	2.08	7.827	-0.12	7.827	-0.07	7.827	1.34
7.833	1.66	7.833	2.06	7.833	-0.13	7.833	-0.08	7.833	1.32
7.84	1.66	7.84	2.07	7.84	-0.14	7.84	-0.07	7.84	1.3
7.847	1.68	7.847	2.08	7.847	-0.15	7.847	-0.05	7.847	1.31
7.853	1.69	7.853	2.08	7.853	-0.16	7.853	-0.05	7.853	1.31
7.86	1.69	7.86	2.07	7.86	-0.15	7.86	-0.05	7.86	1.3
7.867	1.69	7.867	2.06	7.867	-0.14	7.867	-0.04	7.867	1.3
7.873	1.69	7.873	2.05	7.873	-0.14	7.873	-0.03	7.873	1.31
7.88	1.7	7.88	2.03	7.88	-0.15	7.88	-0.04	7.88	1.32
7.887	1.7	7.887	2	7.887	-0.15	7.887	-0.04	7.887	1.31
7.893	1.7	7.893	1.99	7.893	-0.14	7.893	-0.04	7.893	1.29
7.9	1.71	7.9	1.99	7.9	-0.14	7.9	-0.03	7.9	1.29
7.907	1.73	7.907	1.98	7.907	-0.14	7.907	-0.03	7.907	1.28
7.913	1.72	7.913	1.97	7.913	-0.11	7.913	-0.04	7.913	1.25
7.92	1.71	7.92	1.97	7.92	-0.09	7.92	-0.04	7.92	1.23
7.927	1.7	7.927	1.96	7.927	-0.09	7.927	-0.05	7.927	1.22
7.933	1.7	7.933	1.94	7.933	-0.1	7.933	-0.06	7.933	1.22
7.94	1.69	7.94	1.93	7.94	-0.1	7.94	-0.09	7.94	1.22
7.947	1.66	7.947	1.93	7.947	-0.11	7.947	-0.1	7.947	1.21
7.953	1.64	7.953	1.92	7.953	-0.13	7.953	-0.1	7.953	1.22
7.96	1.63	7.96	1.91	7.96	-0.14	7.96	-0.11	7.96	1.22
7.967	1.61	7.967	1.89	7.967	-0.14	7.967	-0.11	7.967	1.22
7.973	1.59	7.973	1.89	7.973	-0.13	7.973	-0.1	7.973	1.22
7.98	1.58	7.98	1.87	7.98	-0.14	7.98	-0.09	7.98	1.24
7.987	1.57	7.987	1.85	7.987	-0.14	7.987	-0.1	7.987	1.25
7.993	1.56	7.993	1.83	7.993	-0.14	7.993	-0.11	7.993	1.26
8	1.55	8	1.82	8	-0.14	8	-0.11	8	1.25
8.007	1.54	8.007	1.81	8.007	-0.15	8.007	-0.11	8.007	1.25
8.013	1.53	8.013	1.79	8.013	-0.17	8.013	-0.12	8.013	1.24
8.02	1.52	8.02	1.77	8.02	-0.17	8.02	-0.13	8.02	1.21
8.027	1.5	8.027	1.77	8.027	-0.17	8.027	-0.13	8.027	1.19
8.033	1.49	8.033	1.76	8.033	-0.18	8.033	-0.13	8.033	1.18
8.04	1.49	8.04	1.74	8.04	-0.18	8.04	-0.13	8.04	1.18
8.047	1.48	8.047	1.71	8.047	-0.16	8.047	-0.12	8.047	1.17
8.053	1.46	8.053	1.7	8.053	-0.15	8.053	-0.1	8.053	1.16
8.06	1.46	8.06	1.69	8.06	-0.14	8.06	-0.09	8.06	1.16
8.067	1.45	8.067	1.68	8.067	-0.14	8.067	-0.08	8.067	1.17
8.073	1.43	8.073	1.66	8.073	-0.14	8.073	-0.08	8.073	1.16
8.08	1.41	8.08	1.66	8.08	-0.13	8.08	-0.08	8.08	1.13
8.087	1.4	8.087	1.66	8.087	-0.13	8.087	-0.09	8.087	1.12
8.093	1.39	8.093	1.65	8.093	-0.14	8.093	-0.11	8.093	1.11
8.1	1.36	8.1	1.63	8.1	-0.13	8.1	-0.12	8.1	1.1
8.107	1.33	8.107	1.61	8.107	-0.12	8.107	-0.12	8.107	1.08
8.113	1.31	8.113	1.6	8.113	-0.1	8.113	-0.11	8.113	1.07
8.12	1.3	8.12	1.57	8.12	-0.09	8.12	-0.12	8.12	1.07
8.127	1.28	8.127	1.54	8.127	-0.08	8.127	-0.14	8.127	1.06
8.133	1.25	8.133	1.52	8.133	-0.07	8.133	-0.13	8.133	1.05
8.14	1.24	8.14	1.51	8.14	-0.06	8.14	-0.13	8.14	1.05
8.147	1.23	8.147	1.49	8.147	-0.06	8.147	-0.13	8.147	1.05
8.153	1.21	8.153	1.47	8.153	-0.06	8.153	-0.14	8.153	1.05
8.16	1.19	8.16	1.46	8.16	-0.06	8.16	-0.13	8.16	1.06
8.167	1.18	8.167	1.46	8.167	-0.08	8.167	-0.11	8.167	1.07
8.173	1.18	8.173	1.45	8.173	-0.09	8.173	-0.11	8.173	1.07
8.18	1.17	8.18	1.44	8.18	-0.1	8.18	-0.11	8.18	1.06
8.187	1.16	8.187	1.44	8.187	-0.1	8.187	-0.1	8.187	1.04
8.193	1.17	8.193	1.45	8.193	-0.11	8.193	-0.09	8.193	1.02
8.2	1.17	8.2	1.44	8.2	-0.12	8.2	-0.09	8.2	1
8.207	1.17	8.207	1.42	8.207	-0.11	8.207	-0.09	8.207	0.98
8.213	1.17	8.213	1.42	8.213	-0.09	8.213	-0.08	8.213	0.97
8.22	1.17	8.22	1.41	8.22	-0.09	8.22	-0.06	8.22	0.96
8.227	1.18	8.227	1.4	8.227	-0.09	8.227	-0.06	8.227	0.95
8.233	1.17	8.233	1.39	8.233	-0.09	8.233	-0.06	8.233	0.94
8.24	1.15	8.24	1.39	8.24	-0.08	8.24	-0.04	8.24	0.94
8.247	1.14	8.247	1.38	8.247	-0.09	8.247	-0.03	8.247	0.94
8.253	1.13	8.253	1.37	8.253	-0.1	8.253	-0.04	8.253	0.94
8.26	1.11	8.26	1.35	8.26	-0.1	8.26	-0.06	8.26	0.94
8.267	1.09	8.267	1.35	8.267	-0.1	8.267	-0.07	8.267	0.93
8.273	1.08	8.273	1.35	8.273	-0.12	8.273	-0.08	8.273	0.94
8.28	1.07	8.28	1.34	8.28	-0.13	8.28	-0.09	8.28	0.95
8.287	1.05	8.287	1.33	8.287	-0.13	8.287	-0.11	8.287	0.94
8.293	1.04	8.293	1.34	8.293	-0.12	8.293	-0.1	8.293	0.92
8.3	1.03	8.3	1.34	8.3	-0.13	8.3	-0.08	8.3	0.92
8.307	1.02	8.307	1.34	8.307	-0.13	8.307	-0.08	8.307	0.91
8.313	1.01	8.313	1.33	8.313	-0.12	8.313	-0.08	8.313	0.89
8.32	0.99	8.32	1.33	8.32	-0.11	8.32	-0.07	8.32	0.87
8.327	0.99	8.327	1.33	8.327	-0.12	8.327	-0.06	8.327	0.86
8.333	0.98	8.333	1.31	8.333	-0.14	8.333	-0.07	8.333	0.87
8.34	0.98	8.34	1.29	8.34	-0.15	8.34	-0.09	8.34	0.86
8.347	0.97	8.347	1.28	8.347	-0.15	8.347	-0.1	8.347	0.84
8.353	0.98	8.353	1.28	8.353	-0.17	8.353	-0.12	8.353	0.84
8.36	1	8.36	1.27	8.36	-0.18	8.36	-0.15	8.36	0.85
8.367	1	8.367	1.25	8.367	-0.17	8.367	-0.17	8.367	0.84
8.373	0.99	8.373	1.25	8.373	-0.15	8.373	-0.17	8.373	0.82
8.38	0.98	8.38	1.24	8.38	-0.14	8.38	-0.15	8.38	0.81
8.387	0.97	8.387	1.24	8.387	-0.13	8.387	-0.15	8.387	0.81
8.393	0.94	8.393	1.23	8.393	-0.12	8.393	-0.14	8.393	0.8
8.4	0.92	8.4	1.24	8.4	-0.12	8.4	-0.11	8.4	0.78
8.407	0.91	8.407	1.25	8.407	-0.12	8.407	-0.08	8.407	0.78
8.413	0.91	8.413	1.26	8.413	-0.14	8.413	-0.08	8.413	0.8
8.42	0.91	8.42	1.26	8.42	-0.15	8.42	-0.1	8.42	0.82
8.427	0.91	8.427	1.27	8.427	-0.14	8.427	-0.1	8.427	0.82
8.433	0.93	8.433	1.27	8.433	-0.14	8.433	-0.09	8.433	0.83
8.44	0.95	8.44	1.25	8.44	-0.14	8.44	-0.1	8.44	0.84
8.447	0.95	8.447	1.24	8.447	-0.13	8.447	-0.11	8.447	0.83
8.453	0.95	8.453	1.24	8.453	-0.11	8.453	-0.1	8.453	0.81
8.46	0.95	8.46	1.24	8.46	-0.11	8.46	-0.09	8.46	0.8
8.467	0.94	8.467	1.23	8.467	-0.12	8.467	-0.09	8.467	0.79
8.473	0.91	8.473	1.21	8.473	-0.12	8.473	-0.09	8.473	0.78
8.48	0.89	8.48	1.21	8.48	-0.11	8.48	-0.08	8.48	0.77
8.487	0.88	8.487	1.21	8.487	-0.12	8.487	-0.08	8.487	0.78
8.493	0.88	8.493	1.2	8.493	-0.13	8.493	-0.08	8.493	0.78
8.5	0.87	8.5	1.19	8.5	-0.12	8.5	-0.09	8.5	0.78
8.507	0.86	8.507	1.2	8.507	-0.12	8.507	-0.08	8.507	0.77
8.513	0.86	8.513	1.22	8.513	-0.14	8.513	-0.07	8.513	0.78
8.52	0.87	8.52	1.23	8.52	-0.15	8.52	-0.07	8.52	0.79
8.527	0.87	8.527	1.24	8.527	-0.15	8.527	-0.09	8.527	0.78
8.533	0.86	8.533	1.25	8.533	-0.14	8.533	-0.09	8.533	0.76
8.54	0.87	8.54	1.25	8.54	-0.14	8.54	-0.09	8.54	0.77
8.547	0.88	8.547	1.25	8.547	-0.14	8.547	-0.1	8.547	0.78
8.553	0.87	8.553	1.24	8.553	-0.13	8.553	-0.1	8.553	0.77
8.56	0.85	8.56	1.23	8.56	-0.12	8.56	-0.09	8.56	0.76
8.567	0.85	8.567	1.23	8.567	-0.11	8.567	-0.08	8.567	0.78
8.573	0.85	8.573	1.23	8.573	-0.11	8.573	-0.07	8.573	0.79
8.58	0.84	8.58	1.22	8.58	-0.1	8.58	-0.08	8.58	0.79
8.587	0.84	8.587	1.23	8.587	-0.09	8.587	-0.08	8.587	0.77
8.593	0.86	8.593	1.24	8.593	-0.09	8.593	-0.08	8.593	0.77
8.6	0.87	8.6	1.24	8.6	-0.09	8.6	-0.1	8.6	0.77
8.607	0.86	8.607	1.26	8.607	-0.1	8.607	-0.11	8.607	0.76
8.613	0.86	8.613	1.28	8.613	-0.11	8.613	-0.1	8.613	0.74
8.62	0.87	8.62	1.3	8.62	-0.12	8.62	-0.09	8.62	0.75
8.627	0.88	8.627	1.31	8.627	-0.14	8.627	-0.1	8.627	0.76
8.633	0.87	8.633	1.31	8.633	-0.14	8.633	-0.1	8.633	0.76
8.64	0.86	8.64	1.32	8.64	-0.14	8.64	-0.09	8.64	0.75
8.647	0.87	8.647	1.33	8.647	-0.15	8.647	-0.08	8.647	0.75
8.653	0.87	8.653	1.33	8.653	-0.15	8.653	-0.08	8.653	0.75
8.66	0.85	8.66	1.33	8.66	-0.13	8.66	-0.1	8.66	0.75
8.667	0.83	8.667	1.34	8.667	-0.11	8.667	-0.1	8.667	0.75
8.673	0.83	8.673	1.36	8.673	-0.11	8.673	-0.1	8.673	0.76
8.68	0.83	8.68	1.37	8.68	-0.11	8.68	-0.11	8.68	0.77
8.687	0.83	8.687	1.37	8.687	-0.1	8.687	-0.13	8.687	0.77
8.693	0.84	8.693	1.39	8.693	-0.09	8.693	-0.12	8.693	0.77
8.7	0.85	8.7	1.43	8.7	-0.1	8.7	-0.11	8.7	0.77
8.707	0.87	8.707	1.45	8.707	-0.12	8.707	-0.11	8.707	0.78
8.713	0.89	8.713	1.46	8.713	-0.12	8.713	-0.1	8.713	0.78
8.72	0.89	8.72	1.5	8.72	-0.12	8.72	-0.09	8.72	0.77
8.727	0.91	8.727	1.55	8.727	-0.13	8.727	-0.08	8.727	0.77
8.733	0.93	8.733	1.58	8.733	-0.15	8.733	-0.09	8.733	0.78
8.74	0.94	8.74	1.6	8.74	-0.15	8.74	-0.09	8.74	0.78
8.747	0.94	8.747	1.63	8.747	-0.14	8.747	-0.08	8.747	0.78
8.753	0.94	8.753	1.67	8.753	-0.13	8.753	-0.06	8.753	0.8
8.76	0.95	8.76	1.7	8.76	-0.13	8.76	-0.06	8.76	0.81
8.767	0.96	8.767	1.74	8.767	-0.12	8.767	-0.06	8.767	0.81
8.773	0.96	8.773	1.79	8.773	-0.11	8.773	-0.05	8.773	0.8
8.78	0.97	8.78	1.84	8.78	-0.11	8.78	-0.04	8.78	0.79
8.787	0.98	8.787	1.88	8.787	-0.12	8.787	-0.04	8.787	0.79
8.793	1	8.793	1.91	8.793	-0.12	8.793	-0.04	8.793	0.78
8.8	1.01	8.8	1.94	8.8	-0.12	8.8	-0.03	8.8	0.78
8.807	1.02	8.807	1.98	8.807	-0.13	8.807	-0.02	8.807	0.8
8.813	1.05	8.813	2.01	8.813	-0.13	8.813	-0.02	8.813	0.82
8.82	1.07	8.82	2.04	8.82	-0.13	8.82	-0.02	8.82	0.84
8.827	1.08	8.827	2.1	8.827	-0.13	8.827	0	8.827	0.85
8.833	1.11	8.833	2.16	8.833	-0.14	8.833	0.02	8.833	0.88
8.84	1.14	8.84	2.21	8.84	-0.15	8.84	0.02	8.84	0.91
8.847	1.15	8.847	2.26	8.847	-0.14	8.847	0.01	8.847	0.93
8.853	1.16	8.853	2.32	8.853	-0.13	8.853	0.01	8.853	0.94
8.86	1.16	8.86	2.38	8.86	-0.13	8.86	0.02	8.86	0.96
8.867	1.17	8.867	2.43	8.867	-0.13	8.867	0.01	8.867	0.98
8.873	1.18	8.873	2.47	8.873	-0.13	8.873	0	8.873	0.99
8.88	1.19	8.88	2.51	8.88	-0.13	8.88	0	8.88	1
8.887	1.21	8.887	2.57	8.887	-0.14	8.887	0.01	8.887	1.02
8.893	1.24	8.893	2.62	8.893	-0.15	8.893	0.01	8.893	1.04
8.9	1.26	8.9	2.68	8.9	-0.14	8.9	0.02	8.9	1.06
8.907	1.29	8.907	2.77	8.907	-0.13	8.907	0.03	8.907	1.07
8.913	1.33	8.913	2.86	8.913	-0.13	8.913	0.05	8.913	1.1
8.92	1.36	8.92	2.93	8.92	-0.14	8.92	0.04	8.92	1.13
8.927	1.38	8.927	2.99	8.927	-0.14	8.927	0.03	8.927	1.16
8.933	1.39	8.933	3.06	8.933	-0.14	8.933	0.02	8.933	1.19
8.94	1.42	8.94	3.12	8.94	-0.15	8.94	0.01	8.94	1.24
8.947	1.45	8.947	3.16	8.947	-0.16	8.947	-0.01	8.947	1.28
8.953	1.47	8.953	3.18	8.953	-0.15	8.953	-0.02	8.953	1.3
8.96	1.49	8.96	3.22	8.96	-0.13	8.96	0	8.96	1.32
8.967	1.54	8.967	3.27	8.967	-0.12	8.967	0.02	8.967	1.33
8.973	1.6	8.973	3.3	8.973	-0.13	8.973	0.05	8.973	1.35
8.98	1.65	8.98	3.32	8.98	-0.13	8.98	0.07	8.98	1.36
8.987	1.69	8.987	3.36	8.987	-0.13	8.987	0.11	8.987	1.37
8.993	1.73	8.993	3.4	8.993	-0.15	8.993	0.12	8.993	1.39
9	1.77	9	3.44	9	-0.16	9	0.12	9	1.43
9.007	1.78	9.007	3.47	9.007	-0.16	9.007	0.1	9.007	1.46
9.013	1.8	9.013	3.52	9.013	-0.15	9.013	0.09	9.013	1.48
9.02	1.82	9.02	3.57	9.02	-0.15	9.02	0.08	9.02	1.51
9.027	1.85	9.027	3.6	9.027	-0.15	9.027	0.06	9.027	1.55
9.033	1.88	9.033	3.62	9.033	-0.14	9.033	0.05	9.033	1.58
9.04	1.92	9.04	3.65	9.04	-0.13	9.04	0.06	9.04	1.6
9.047	1.98	9.047	3.67	9.047	-0.12	9.047	0.07	9.047	1.63
9.053	2.04	9.053	3.68	9.053	-0.12	9.053	0.06	9.053	1.67
9.06	2.08	9.06	3.67	9.06	-0.1	9.06	0.05	9.06	1.69
9.067	2.11	9.067	3.67	9.067	-0.08	9.067	0.06	9.067	1.71
9.073	2.15	9.073	3.67	9.073	-0.07	9.073	0.07	9.073	1.75
9.08	2.17	9.08	3.65	9.08	-0.07	9.08	0.06	9.08	1.8
9.087	2.18	9.087	3.63	9.087	-0.06	9.087	0.04	9.087	1.85
9.093	2.18	9.093	3.62	9.093	-0.05	9.093	0.03	9.093	1.89
9.1	2.19	9.1	3.62	9.1	-0.07	9.1	0.04	9.1	1.94
9.107	2.22	9.107	3.6	9.107	-0.09	9.107	0.02	9.107	1.97
9.113	2.24	9.113	3.58	9.113	-0.09	9.113	0.01	9.113	1.98
9.12	2.25	9.12	3.57	9.12	-0.1	9.12	0.01	9.12	1.97
9.127	2.28	9.127	3.55	9.127	-0.12	9.127	0.03	9.127	1.98
9.133	2.31	9.133	3.52	9.133	-0.14	9.133	0.03	9.133	1.99
9.14	2.32	9.14	3.49	9.14	-0.15	9.14	0.02	9.14	1.99
9.147	2.32	9.147	3.47	9.147	-0.14	9.147	0.02	9.147	2
9.153	2.34	9.153	3.45	9.153	-0.15	9.153	0.01	9.153	2.02
9.16	2.36	9.16	3.4	9.16	-0.15	9.16	-0.01	9.16	2.05
9.167	2.38	9.167	3.35	9.167	-0.14	9.167	-0.02	9.167	2.06
9.173	2.38	9.173	3.32	9.173	-0.14	9.173	-0.02	9.173	2.07
9.18	2.4	9.18	3.3	9.18	-0.14	9.18	-0.01	9.18	2.1
9.187	2.42	9.187	3.27	9.187	-0.16	9.187	-0.02	9.187	2.13
9.193	2.43	9.193	3.25	9.193	-0.16	9.193	-0.03	9.193	2.15
9.2	2.44	9.2	3.24	9.2	-0.16	9.2	-0.03	9.2	2.15
9.207	2.44	9.207	3.24	9.207	-0.16	9.207	-0.03	9.207	2.17
9.213	2.44	9.213	3.22	9.213	-0.16	9.213	-0.04	9.213	2.19
9.22	2.42	9.22	3.19	9.22	-0.15	9.22	-0.05	9.22	2.19
9.227	2.39	9.227	3.17	9.227	-0.13	9.227	-0.04	9.227	2.18
9.233	2.36	9.233	3.16	9.233	-0.11	9.233	-0.04	9.233	2.19
9.24	2.33	9.24	3.13	9.24	-0.1	9.24	-0.05	9.24	2.2
9.247	2.29	9.247	3.11	9.247	-0.08	9.247	-0.07	9.247	2.2
9.253	2.26	9.253	3.1	9.253	-0.07	9.253	-0.08	9.253	2.19
9.26	2.24	9.26	3.12	9.26	-0.09	9.26	-0.08	9.26	2.19
9.267	2.24	9.267	3.13	9.267	-0.11	9.267	-0.08	9.267	2.18
9.273	2.23	9.273	3.14	9.273	-0.11	9.273	-0.08	9.273	2.16
9.28	2.21	9.28	3.17	9.28	-0.12	9.28	-0.06	9.28	2.15
9.287	2.21	9.287	3.21	9.287	-0.13	9.287	-0.04	9.287	2.14
9.293	2.2	9.293	3.24	9.293	-0.13	9.293	-0.05	9.293	2.14
9.3	2.18	9.3	3.27	9.3	-0.11	9.3	-0.06	9.3	2.12
9.307	2.16	9.307	3.33	9.307	-0.09	9.307	-0.06	9.307	2.11
9.313	2.16	9.313	3.4	9.313	-0.09	9.313	-0.07	9.313	2.11
9.32	2.17	9.32	3.48	9.32	-0.09	9.32	-0.07	9.32	2.11
9.327	2.17	9.327	3.58	9.327	-0.09	9.327	-0.08	9.327	2.1
9.333	2.18	9.333	3.71	9.333	-0.1	9.333	-0.06	9.333	2.09
9.34	2.21	9.34	3.86	9.34	-0.11	9.34	-0.05	9.34	2.1
9.347	2.22	9.347	4.01	9.347	-0.11	9.347	-0.05	9.347	2.11
9.353	2.21	9.353	4.16	9.353	-0.1	9.353	-0.05	9.353	2.1
9.36	2.21	9.36	4.34	9.36	-0.09	9.36	-0.06	9.36	2.1
9.367	2.23	9.367	4.52	9.367	-0.09	9.367	-0.06	9.367	2.11
9.373	2.26	9.373	4.7	9.373	-0.1	9.373	-0.06	9.373	2.12
9.38	2.29	9.38	4.88	9.38	-0.1	9.38	-0.07	9.38	2.13
9.387	2.33	9.387	5.08	9.387	-0.11	9.387	-0.07	9.387	2.15
9.393	2.41	9.393	5.3	9.393	-0.12	9.393	-0.06	9.393	2.18
9.4	2.5	9.4	5.53	9.4	-0.14	9.4	-0.05	9.4	2.23
9.407	2.59	9.407	5.77	9.407	-0.13	9.407	-0.05	9.407	2.28
9.413	2.67	9.413	6.02	9.413	-0.12	9.413	-0.04	9.413	2.34
9.42	2.77	9.42	6.27	9.42	-0.11	9.42	-0.03	9.42	2.41
9.427	2.89	9.427	6.51	9.427	-0.1	9.427	-0.03	9.427	2.49
9.433	3	9.433	6.76	9.433	-0.08	9.433	-0.04	9.433	2.57
9.44	3.11	9.44	7.01	9.44	-0.07	9.44	-0.05	9.44	2.65
9.447	3.24	9.447	7.26	9.447	-0.07	9.447	-0.05	9.447	2.75
9.453	3.38	9.453	7.5	9.453	-0.08	9.453	-0.07	9.453	2.86
9.46	3.52	9.46	7.73	9.46	-0.09	9.46	-0.08	9.46	2.96
9.467	3.66	9.467	7.96	9.467	-0.11	9.467	-0.07	9.467	3.08
9.473	3.83	9.473	8.18	9.473	-0.13	9.473	-0.06	9.473	3.24
9.48	4.01	9.48	8.36	9.48	-0.15	9.48	-0.05	9.48	3.41
9.487	4.18	9.487	8.52	9.487	-0.15	9.487	-0.05	9.487	3.59
9.493	4.38	9.493	8.68	9.493	-0.14	9.493	-0.05	9.493	3.77
9.5	4.59	9.5	8.82	9.5	-0.15	9.5	-0.05	9.5	3.98
9.507	4.8	9.507	8.95	9.507	-0.15	9.507	-0.07	9.507	4.21
9.513	5	9.513	9.06	9.513	-0.14	9.513	-0.11	9.513	4.41
9.52	5.19	9.52	9.18	9.52	-0.13	9.52	-0.12	9.52	4.6
9.527	5.4	9.527	9.28	9.527	-0.14	9.527	-0.12	9.527	4.82
9.533	5.6	9.533	9.35	9.533	-0.15	9.533	-0.12	9.533	5.06
9.54	5.79	9.54	9.4	9.54	-0.15	9.54	-0.12	9.54	5.29
9.547	5.98	9.547	9.44	9.547	-0.15	9.547	-0.1	9.547	5.51
9.553	6.18	9.553	9.47	9.553	-0.17	9.553	-0.09	9.553	5.75
9.56	6.37	9.56	9.45	9.56	-0.19	9.56	-0.09	9.56	5.99
9.567	6.53	9.567	9.42	9.567	-0.2	9.567	-0.09	9.567	6.22
9.573	6.68	9.573	9.38	9.573	-0.19	9.573	-0.08	9.573	6.45
9.58	6.83	9.58	9.35	9.58	-0.19	9.58	-0.07	9.58	6.68
9.587	6.97	9.587	9.28	9.587	-0.18	9.587	-0.08	9.587	6.92
9.593	7.08	9.593	9.18	9.593	-0.17	9.593	-0.08	9.593	7.12
9.6	7.17	9.6	9.09	9.6	-0.16	9.6	-0.06	9.6	7.31
9.607	7.27	9.607	9	9.607	-0.15	9.607	-0.03	9.607	7.48
9.613	7.36	9.613	8.89	9.613	-0.17	9.613	-0.03	9.613	7.64
9.62	7.43	9.62	8.78	9.62	-0.17	9.62	-0.04	9.62	7.76
9.627	7.47	9.627	8.66	9.627	-0.16	9.627	-0.03	9.627	7.86
9.633	7.52	9.633	8.55	9.633	-0.16	9.633	-0.03	9.633	7.97
9.64	7.56	9.64	8.43	9.64	-0.17	9.64	-0.03	9.64	8.07
9.647	7.57	9.647	8.29	9.647	-0.16	9.647	-0.04	9.647	8.14
9.653	7.57	9.653	8.16	9.653	-0.15	9.653	-0.05	9.653	8.2
9.66	7.56	9.66	8.02	9.66	-0.15	9.66	-0.05	9.66	8.27
9.667	7.54	9.667	7.86	9.667	-0.14	9.667	-0.07	9.667	8.32
9.673	7.5	9.673	7.7	9.673	-0.13	9.673	-0.08	9.673	8.34
9.68	7.44	9.68	7.54	9.68	-0.11	9.68	-0.09	9.68	8.35
9.687	7.38	9.687	7.39	9.687	-0.12	9.687	-0.08	9.687	8.33
9.693	7.31	9.693	7.22	9.693	-0.13	9.693	-0.09	9.693	8.3
9.7	7.21	9.7	7.05	9.7	-0.12	9.7	-0.09	9.7	8.23
9.707	7.11	9.707	6.89	9.707	-0.11	9.707	-0.07	9.707	8.14
9.713	7.01	9.713	6.74	9.713	-0.11	9.713	-0.05	9.713	8.06
9.72	6.91	9.72	6.58	9.72	-0.12	9.72	-0.05	9.72	7.97
9.727	6.8	9.727	6.42	9.727	-0.12	9.727	-0.06	9.727	7.87
9.733	6.68	9.733	6.28	9.733	-0.11	9.733	-0.06	9.733	7.76
9.74	6.57	9.74	6.15	9.74	-0.11	9.74	-0.06	9.74	7.67
9.747	6.46	9.747	6.01	9.747	-0.12	9.747	-0.07	9.747	7.57
9.753	6.33	9.753	5.87	9.753	-0.12	9.753	-0.08	9.753	7.45
9.76	6.2	9.76	5.75	9.76	-0.12	9.76	-0.09	9.76	7.31
9.767	6.09	9.767	5.63	9.767	-0.12	9.767	-0.09	9.767	7.18
9.773	5.98	9.773	5.5	9.773	-0.13	9.773	-0.08	9.773	7.04
9.78	5.85	9.78	5.38	9.78	-0.13	9.78	-0.09	9.78	6.89
9.787	5.71	9.787	5.27	9.787	-0.14	9.787	-0.08	9.787	6.73
9.793	5.59	9.793	5.18	9.793	-0.15	9.793	-0.08	9.793	6.59
9.8	5.46	9.8	5.07	9.8	-0.15	9.8	-0.09	9.8	6.47
9.807	5.32	9.807	4.95	9.807	-0.15	9.807	-0.11	9.807	6.33
9.813	5.18	9.813	4.84	9.813	-0.14	9.813	-0.1	9.813	6.19
9.82	5.05	9.82	4.74	9.82	-0.14	9.82	-0.09	9.82	6.07
9.827	4.94	9.827	4.63	9.827	-0.16	9.827	-0.09	9.827	5.95
9.833	4.83	9.833	4.52	9.833	-0.16	9.833	-0.09	9.833	5.8
9.84	4.71	9.84	4.42	9.84	-0.16	9.84	-0.07	9.84	5.64
9.847	4.62	9.847	4.34	9.847	-0.16	9.847	-0.06	9.847	5.5
9.853	4.53	9.853	4.25	9.853	-0.16	9.853	-0.06	9.853	5.37
9.86	4.43	9.86	4.18	9.86	-0.15	9.86	-0.07	9.86	5.23
9.867	4.33	9.867	4.12	9.867	-0.12	9.867	-0.07	9.867	5.09
9.873	4.23	9.873	4.06	9.873	-0.12	9.873	-0.07	9.873	4.97
9.88	4.14	9.88	3.99	9.88	-0.12	9.88	-0.08	9.88	4.87
9.887	4.04	9.887	3.93	9.887	-0.11	9.887	-0.1	9.887	4.76
9.893	3.93	9.893	3.88	9.893	-0.1	9.893	-0.09	9.893	4.63
9.9	3.85	9.9	3.83	9.9	-0.1	9.9	-0.08	9.9	4.52
9.907	3.77	9.907	3.77	9.907	-0.12	9.907	-0.07	9.907	4.43
9.913	3.69	9.913	3.7	9.913	-0.12	9.913	-0.06	9.913	4.32
9.92	3.6	9.92	3.64	9.92	-0.12	9.92	-0.05	9.92	4.22
9.927	3.53	9.927	3.59	9.927	-0.15	9.927	-0.04	9.927	4.13
9.933	3.45	9.933	3.52	9.933	-0.18	9.933	-0.05	9.933	4.04
9.94	3.37	9.94	3.45	9.94	-0.19	9.94	-0.06	9.94	3.94
9.947	3.28	9.947	3.4	9.947	-0.19	9.947	-0.06	9.947	3.84
9.953	3.22	9.953	3.35	9.953	-0.18	9.953	-0.07	9.953	3.76
9.96	3.16	9.96	3.3	9.96	-0.17	9.96	-0.08	9.96	3.68
9.967	3.09	9.967	3.25	9.967	-0.15	9.967	-0.08	9.967	3.6
9.973	3.03	9.973	3.21	9.973	-0.13	9.973	-0.07	9.973	3.51
9.98	2.97	9.98	3.18	9.98	-0.13	9.98	-0.05	9.98	3.44
9.987	2.92	9.987	3.15	9.987	-0.15	9.987	-0.05	9.987	3.39
9.993	2.86	9.993	3.12	9.993	-0.15	9.993	-0.06	9.993	3.31
10	2.81	10	3.12	10	-0.16	10	-0.06	10	3.24
10.007	2.76	10.007	3.1	10.007	-0.18	10.007	-0.06	10.007	3.18
10.013	2.72	10.013	3.06	10.013	-0.19	10.013	-0.08	10.013	3.14
10.02	2.67	10.02	3.02	10.02	-0.18	10.02	-0.1	10.02	3.09
10.027	2.63	10.027	3	10.027	-0.17	10.027	-0.11	10.027	3.04
10.033	2.6	10.033	2.98	10.033	-0.18	10.033	-0.11	10.033	3
10.04	2.56	10.04	2.94	10.04	-0.19	10.04	-0.11	10.04	2.98
10.047	2.52	10.047	2.9	10.047	-0.18	10.047	-0.12	10.047	2.95
10.053	2.49	10.053	2.88	10.053	-0.17	10.053	-0.11	10.053	2.91
10.06	2.48	10.06	2.86	10.06	-0.17	10.06	-0.1	10.06	2.88
10.067	2.47	10.067	2.81	10.067	-0.17	10.067	-0.1	10.067	2.85
10.073	2.46	10.073	2.76	10.073	-0.16	10.073	-0.1	10.073	2.8
10.08	2.44	10.08	2.73	10.08	-0.14	10.08	-0.09	10.08	2.74
10.087	2.43	10.087	2.71	10.087	-0.13	10.087	-0.08	10.087	2.7
10.093	2.41	10.093	2.67	10.093	-0.13	10.093	-0.08	10.093	2.67
10.1	2.36	10.1	2.63	10.1	-0.13	10.1	-0.09	10.1	2.64
10.107	2.31	10.107	2.6	10.107	-0.13	10.107	-0.09	10.107	2.61
10.113	2.26	10.113	2.57	10.113	-0.14	10.113	-0.09	10.113	2.59
10.12	2.23	10.12	2.53	10.12	-0.16	10.12	-0.09	10.12	2.57
10.127	2.2	10.127	2.5	10.127	-0.17	10.127	-0.09	10.127	2.54
10.133	2.17	10.133	2.49	10.133	-0.17	10.133	-0.08	10.133	2.5
10.14	2.16	10.14	2.49	10.14	-0.17	10.14	-0.06	10.14	2.47
10.147	2.15	10.147	2.47	10.147	-0.16	10.147	-0.05	10.147	2.45
10.153	2.13	10.153	2.44	10.153	-0.14	10.153	-0.05	10.153	2.42
10.16	2.1	10.16	2.43	10.16	-0.12	10.16	-0.04	10.16	2.39
10.167	2.08	10.167	2.42	10.167	-0.12	10.167	-0.04	10.167	2.36
10.173	2.06	10.173	2.4	10.173	-0.13	10.173	-0.05	10.173	2.35
10.18	2.03	10.18	2.38	10.18	-0.14	10.18	-0.06	10.18	2.33
10.187	2	10.187	2.38	10.187	-0.15	10.187	-0.05	10.187	2.3
10.193	1.99	10.193	2.38	10.193	-0.16	10.193	-0.04	10.193	2.28
10.2	1.97	10.2	2.37	10.2	-0.17	10.2	-0.04	10.2	2.25
10.207	1.94	10.207	2.36	10.207	-0.17	10.207	-0.04	10.207	2.22
10.213	1.91	10.213	2.36	10.213	-0.16	10.213	-0.03	10.213	2.18
10.22	1.9	10.22	2.36	10.22	-0.15	10.22	-0.02	10.22	2.16
10.227	1.9	10.227	2.34	10.227	-0.14	10.227	-0.02	10.227	2.14
10.233	1.88	10.233	2.32	10.233	-0.11	10.233	-0.02	10.233	2.11
10.24	1.85	10.24	2.31	10.24	-0.08	10.24	0	10.24	2.09
10.247	1.83	10.247	2.31	10.247	-0.08	10.247	0.02	10.247	2.07
10.253	1.82	10.253	2.28	10.253	-0.09	10.253	0.03	10.253	2.06
10.26	1.79	10.26	2.25	10.26	-0.1	10.26	0.03	10.26	2.04
10.267	1.77	10.267	2.24	10.267	-0.11	10.267	0.05	10.267	2.01
10.273	1.77	10.273	2.23	10.273	-0.13	10.273	0.06	10.273	2
10.28	1.77	10.28	2.22	10.28	-0.14	10.28	0.06	10.28	1.98
10.287	1.76	10.287	2.21	10.287	-0.13	10.287	0.06	10.287	1.97
10.293	1.75	10.293	2.2	10.293	-0.11	10.293	0.06	10.293	1.95
10.3	1.74	10.3	2.21	10.3	-0.1	10.3	0.07	10.3	1.94
10.307	1.74	10.307	2.21	10.307	-0.1	10.307	0.05	10.307	1.94
10.313	1.73	10.313	2.2	10.313	-0.1	10.313	0.04	10.313	1.94
10.32	1.71	10.32	2.19	10.32	-0.1	10.32	0.03	10.32	1.93
10.327	1.71	10.327	2.18	10.327	-0.1	10.327	0.01	10.327	1.93
10.333	1.71	10.333	2.15	10.333	-0.11	10.333	0	10.333	1.92
10.34	1.69	10.34	2.12	10.34	-0.11	10.34	-0.03	10.34	1.9
10.347	1.67	10.347	2.11	10.347	-0.1	10.347	-0.03	10.347	1.88
10.353	1.67	10.353	2.11	10.353	-0.09	10.353	-0.04	10.353	1.88
10.36	1.67	10.36	2.08	10.36	-0.1	10.36	-0.05	10.36	1.87
10.367	1.66	10.367	2.07	10.367	-0.11	10.367	-0.05	10.367	1.85
10.373	1.64	10.373	2.07	10.373	-0.11	10.373	-0.06	10.373	1.82
10.38	1.63	10.38	2.08	10.38	-0.12	10.38	-0.06	10.38	1.81
10.387	1.63	10.387	2.07	10.387	-0.14	10.387	-0.07	10.387	1.79
10.393	1.62	10.393	2.06	10.393	-0.15	10.393	-0.07	10.393	1.77
10.4	1.61	10.4	2.07	10.4	-0.14	10.4	-0.05	10.4	1.74
10.407	1.62	10.407	2.09	10.407	-0.14	10.407	-0.03	10.407	1.74
10.413	1.64	10.413	2.08	10.413	-0.14	10.413	-0.02	10.413	1.75
10.42	1.65	10.42	2.07	10.42	-0.13	10.42	-0.01	10.42	1.74
10.427	1.65	10.427	2.07	10.427	-0.12	10.427	0	10.427	1.73
10.433	1.65	10.433	2.07	10.433	-0.13	10.433	0.01	10.433	1.72
10.44	1.65	10.44	2.04	10.44	-0.14	10.44	0.01	10.44	1.72
10.447	1.64	10.447	2.01	10.447	-0.14	10.447	0	10.447	1.7
10.453	1.62	10.453	2	10.453	-0.14	10.453	0.01	10.453	1.67
10.46	1.62	10.46	1.98	10.46	-0.15	10.46	0.02	10.46	1.67
10.467	1.61	10.467	1.97	10.467	-0.16	10.467	0.02	10.467	1.67
10.473	1.6	10.473	1.95	10.473	-0.15	10.473	0.02	10.473	1.67
10.48	1.58	10.48	1.95	10.48	-0.14	10.48	0.03	10.48	1.66
10.487	1.57	10.487	1.95	10.487	-0.14	10.487	0.04	10.487	1.66
10.493	1.56	10.493	1.93	10.493	-0.14	10.493	0.03	10.493	1.68
10.5	1.54	10.5	1.9	10.5	-0.13	10.5	0.01	10.5	1.67
10.507	1.53	10.507	1.89	10.507	-0.11	10.507	-0.01	10.507	1.66
10.513	1.54	10.513	1.87	10.513	-0.12	10.513	-0.03	10.513	1.65
10.52	1.54	10.52	1.84	10.52	-0.12	10.52	-0.06	10.52	1.65
10.527	1.53	10.527	1.81	10.527	-0.12	10.527	-0.08	10.527	1.64
10.533	1.52	10.533	1.8	10.533	-0.11	10.533	-0.09	10.533	1.62
10.54	1.52	10.54	1.8	10.54	-0.12	10.54	-0.07	10.54	1.62
10.547	1.52	10.547	1.78	10.547	-0.14	10.547	-0.06	10.547	1.62
10.553	1.51	10.553	1.76	10.553	-0.14	10.553	-0.06	10.553	1.62
10.56	1.49	10.56	1.76	10.56	-0.13	10.56	-0.05	10.56	1.62
10.567	1.48	10.567	1.75	10.567	-0.13	10.567	-0.03	10.567	1.62
10.573	1.47	10.573	1.72	10.573	-0.14	10.573	-0.03	10.573	1.62
10.58	1.45	10.58	1.69	10.58	-0.14	10.58	-0.03	10.58	1.61
10.587	1.42	10.587	1.68	10.587	-0.14	10.587	-0.03	10.587	1.59
10.593	1.4	10.593	1.67	10.593	-0.16	10.593	-0.02	10.593	1.57
10.6	1.4	10.6	1.65	10.6	-0.19	10.6	-0.02	10.6	1.56
10.607	1.38	10.607	1.64	10.607	-0.19	10.607	-0.02	10.607	1.54
10.613	1.36	10.613	1.64	10.613	-0.17	10.613	-0.03	10.613	1.52
10.62	1.35	10.62	1.65	10.62	-0.15	10.62	-0.04	10.62	1.51
10.627	1.34	10.627	1.64	10.627	-0.14	10.627	-0.06	10.627	1.49
10.633	1.33	10.633	1.62	10.633	-0.11	10.633	-0.09	10.633	1.47
10.64	1.31	10.64	1.61	10.64	-0.09	10.64	-0.1	10.64	1.45
10.647	1.31	10.647	1.62	10.647	-0.09	10.647	-0.1	10.647	1.44
10.653	1.31	10.653	1.61	10.653	-0.11	10.653	-0.11	10.653	1.44
10.66	1.3	10.66	1.59	10.66	-0.12	10.66	-0.1	10.66	1.43
10.667	1.29	10.667	1.58	10.667	-0.13	10.667	-0.09	10.667	1.42
10.673	1.27	10.673	1.57	10.673	-0.15	10.673	-0.06	10.673	1.42
10.68	1.26	10.68	1.54	10.68	-0.17	10.68	-0.05	10.68	1.42
10.687	1.24	10.687	1.51	10.687	-0.18	10.687	-0.06	10.687	1.39
10.693	1.22	10.693	1.5	10.693	-0.18	10.693	-0.06	10.693	1.36
10.7	1.22	10.7	1.49	10.7	-0.19	10.7	-0.06	10.7	1.34
10.707	1.22	10.707	1.48	10.707	-0.2	10.707	-0.07	10.707	1.33
10.713	1.21	10.713	1.48	10.713	-0.19	10.713	-0.08	10.713	1.31
10.72	1.19	10.72	1.49	10.72	-0.17	10.72	-0.08	10.72	1.29
10.727	1.19	10.727	1.5	10.727	-0.17	10.727	-0.07	10.727	1.28
10.733	1.19	10.733	1.49	10.733	-0.16	10.733	-0.07	10.733	1.26
10.74	1.16	10.74	1.48	10.74	-0.14	10.74	-0.07	10.74	1.24
10.747	1.13	10.747	1.47	10.747	-0.13	10.747	-0.06	10.747	1.22
10.753	1.11	10.753	1.47	10.753	-0.14	10.753	-0.05	10.753	1.21
10.76	1.1	10.76	1.45	10.76	-0.14	10.76	-0.04	10.76	1.21
10.767	1.08	10.767	1.42	10.767	-0.13	10.767	-0.03	10.767	1.2
10.773	1.06	10.773	1.39	10.773	-0.12	10.773	-0.02	10.773	1.2
10.78	1.07	10.78	1.37	10.78	-0.11	10.78	-0.01	10.78	1.21
10.787	1.09	10.787	1.34	10.787	-0.12	10.787	-0.03	10.787	1.21
10.793	1.09	10.793	1.32	10.793	-0.11	10.793	-0.06	10.793	1.19
10.8	1.09	10.8	1.32	10.8	-0.11	10.8	-0.07	10.8	1.16
10.807	1.1	10.807	1.32	10.807	-0.13	10.807	-0.07	10.807	1.16
10.813	1.11	10.813	1.32	10.813	-0.15	10.813	-0.08	10.813	1.16
10.82	1.1	10.82	1.32	10.82	-0.16	10.82	-0.1	10.82	1.15
10.827	1.08	10.827	1.32	10.827	-0.17	10.827	-0.1	10.827	1.14
10.833	1.08	10.833	1.31	10.833	-0.18	10.833	-0.09	10.833	1.15
10.84	1.07	10.84	1.28	10.84	-0.19	10.84	-0.11	10.84	1.15
10.847	1.04	10.847	1.25	10.847	-0.19	10.847	-0.12	10.847	1.14
10.853	1.02	10.853	1.23	10.853	-0.18	10.853	-0.13	10.853	1.11
10.86	1	10.86	1.21	10.86	-0.18	10.86	-0.12	10.86	1.09
10.867	1	10.867	1.19	10.867	-0.18	10.867	-0.13	10.867	1.08
10.873	0.99	10.873	1.18	10.873	-0.17	10.873	-0.13	10.873	1.06
10.88	0.99	10.88	1.18	10.88	-0.16	10.88	-0.12	10.88	1.03
10.887	0.99	10.887	1.18	10.887	-0.17	10.887	-0.12	10.887	1.03
10.893	0.99	10.893	1.18	10.893	-0.19	10.893	-0.12	10.893	1.03
10.9	0.97	10.9	1.18	10.9	-0.2	10.9	-0.13	10.9	1.01
10.907	0.95	10.907	1.18	10.907	-0.19	10.907	-0.12	10.907	1
10.913	0.93	10.913	1.18	10.913	-0.19	10.913	-0.11	10.913	1
10.92	0.92	10.92	1.17	10.92	-0.19	10.92	-0.11	10.92	1.01
10.927	0.9	10.927	1.17	10.927	-0.18	10.927	-0.12	10.927	1
10.933	0.88	10.933	1.16	10.933	-0.16	10.933	-0.11	10.933	0.99
10.94	0.87	10.94	1.15	10.94	-0.16	10.94	-0.08	10.94	1
10.947	0.86	10.947	1.13	10.947	-0.16	10.947	-0.07	10.947	1
10.953	0.84	10.953	1.12	10.953	-0.14	10.953	-0.06	10.953	0.99
10.96	0.82	10.96	1.11	10.96	-0.12	10.96	-0.04	10.96	0.96
10.967	0.81	10.967	1.11	10.967	-0.12	10.967	-0.02	10.967	0.94
10.973	0.82	10.973	1.09	10.973	-0.12	10.973	-0.02	10.973	0.93
10.98	0.81	10.98	1.07	10.98	-0.11	10.98	-0.04	10.98	0.91
10.987	0.8	10.987	1.07	10.987	-0.1	10.987	-0.05	10.987	0.89
10.993	0.8	10.993	1.08	10.993	-0.11	10.993	-0.06	10.993	0.87
11	0.81	11	1.07	11	-0.12	11	-0.07	11	0.85
11.007	0.8	11.007	1.06	11.007	-0.11	11.007	-0.08	11.007	0.82
11.013	0.79	11.013	1.06	11.013	-0.1	11.013	-0.08	11.013	0.8
11.02	0.79	11.02	1.07	11.02	-0.11	11.02	-0.07	11.02	0.8
11.027	0.8	11.027	1.06	11.027	-0.12	11.027	-0.08	11.027	0.81
11.033	0.79	11.033	1.06	11.033	-0.11	11.033	-0.08	11.033	0.82
11.04	0.78	11.04	1.07	11.04	-0.1	11.04	-0.08	11.04	0.83
11.047	0.77	11.047	1.08	11.047	-0.1	11.047	-0.08	11.047	0.86
11.053	0.77	11.053	1.08	11.053	-0.11	11.053	-0.08	11.053	0.88
11.06	0.75	11.06	1.08	11.06	-0.11	11.06	-0.09	11.06	0.87
11.067	0.73	11.067	1.08	11.067	-0.1	11.067	-0.07	11.067	0.85
11.073	0.74	11.073	1.08	11.073	-0.12	11.073	-0.05	11.073	0.84
11.08	0.74	11.08	1.06	11.08	-0.13	11.08	-0.04	11.08	0.82
11.087	0.73	11.087	1.03	11.087	-0.13	11.087	-0.05	11.087	0.79
11.093	0.71	11.093	1.03	11.093	-0.13	11.093	-0.04	11.093	0.76
11.1	0.7	11.1	1.02	11.1	-0.14	11.1	-0.03	11.1	0.75
11.107	0.71	11.107	1	11.107	-0.15	11.107	-0.05	11.107	0.76
11.113	0.69	11.113	0.99	11.113	-0.15	11.113	-0.07	11.113	0.75
11.12	0.68	11.12	0.99	11.12	-0.14	11.12	-0.07	11.12	0.74
11.127	0.68	11.127	1	11.127	-0.14	11.127	-0.07	11.127	0.75
11.133	0.68	11.133	0.99	11.133	-0.14	11.133	-0.08	11.133	0.76
11.14	0.67	11.14	0.98	11.14	-0.13	11.14	-0.09	11.14	0.75
11.147	0.65	11.147	0.98	11.147	-0.12	11.147	-0.08	11.147	0.73
11.153	0.65	11.153	1	11.153	-0.12	11.153	-0.06	11.153	0.72
11.16	0.65	11.16	1	11.16	-0.12	11.16	-0.05	11.16	0.72
11.167	0.64	11.167	1	11.167	-0.12	11.167	-0.04	11.167	0.71
11.173	0.63	11.173	1.01	11.173	-0.11	11.173	-0.03	11.173	0.7
11.18	0.63	11.18	1.02	11.18	-0.12	11.18	-0.02	11.18	0.71
11.187	0.64	11.187	1.01	11.187	-0.13	11.187	-0.04	11.187	0.72
11.193	0.63	11.193	1	11.193	-0.14	11.193	-0.06	11.193	0.71
11.2	0.63	11.2	0.99	11.2	-0.13	11.2	-0.07	11.2	0.69
11.207	0.63	11.207	0.99	11.207	-0.14	11.207	-0.07	11.207	0.69
11.213	0.64	11.213	0.99	11.213	-0.15	11.213	-0.08	11.213	0.68
11.22	0.64	11.22	0.98	11.22	-0.14	11.22	-0.09	11.22	0.67
11.227	0.64	11.227	0.97	11.227	-0.14	11.227	-0.08	11.227	0.66
11.233	0.64	11.233	0.97	11.233	-0.16	11.233	-0.06	11.233	0.68
11.24	0.65	11.24	0.96	11.24	-0.17	11.24	-0.06	11.24	0.69
11.247	0.64	11.247	0.95	11.247	-0.17	11.247	-0.07	11.247	0.68
11.253	0.64	11.253	0.95	11.253	-0.17	11.253	-0.07	11.253	0.67
11.26	0.64	11.26	0.94	11.26	-0.17	11.26	-0.07	11.26	0.66
11.267	0.65	11.267	0.93	11.267	-0.17	11.267	-0.09	11.267	0.65
11.273	0.64	11.273	0.93	11.273	-0.15	11.273	-0.1	11.273	0.63
11.28	0.63	11.28	0.93	11.28	-0.14	11.28	-0.11	11.28	0.61
11.287	0.64	11.287	0.93	11.287	-0.15	11.287	-0.11	11.287	0.62
11.293	0.64	11.293	0.92	11.293	-0.15	11.293	-0.13	11.293	0.63
11.3	0.63	11.3	0.91	11.3	-0.14	11.3	-0.14	11.3	0.63
11.307	0.63	11.307	0.92	11.307	-0.12	11.307	-0.12	11.307	0.63
11.313	0.64	11.313	0.92	11.313	-0.12	11.313	-0.1	11.313	0.64
11.32	0.64	11.32	0.9	11.32	-0.11	11.32	-0.1	11.32	0.66
11.327	0.62	11.327	0.88	11.327	-0.1	11.327	-0.11	11.327	0.66
11.333	0.6	11.333	0.89	11.333	-0.1	11.333	-0.11	11.333	0.64
11.34	0.61	11.34	0.89	11.34	-0.12	11.34	-0.12	11.34	0.64
11.347	0.61	11.347	0.89	11.347	-0.14	11.347	-0.14	11.347	0.63
11.353	0.61	11.353	0.88	11.353	-0.14	11.353	-0.16	11.353	0.62
11.36	0.62	11.36	0.88	11.36	-0.15	11.36	-0.17	11.36	0.61
11.367	0.65	11.367	0.88	11.367	-0.16	11.367	-0.16	11.367	0.6
11.373	0.67	11.373	0.86	11.373	-0.16	11.373	-0.16	11.373	0.61
11.38	0.66	11.38	0.83	11.38	-0.15	11.38	-0.17	11.38	0.61
11.387	0.63	11.387	0.8	11.387	-0.14	11.387	-0.16	11.387	0.61
11.393	0.6	11.393	0.79	11.393	-0.15	11.393	-0.15	11.393	0.62
11.4	0.56	11.4	0.77	11.4	-0.16	11.4	-0.15	11.4	0.63
11.407	0.53	11.407	0.76	11.407	-0.16	11.407	-0.15	11.407	0.62
11.413	0.51	11.413	0.74	11.413	-0.17	11.413	-0.14	11.413	0.6
11.42	0.51	11.42	0.73	11.42	-0.19	11.42	-0.12	11.42	0.58
11.427	0.52	11.427	0.72	11.427	-0.21	11.427	-0.12	11.427	0.56
11.433	0.52	11.433	0.71	11.433	-0.21	11.433	-0.12	11.433	0.53
11.44	0.52	11.44	0.71	11.44	-0.2	11.44	-0.11	11.44	0.5
11.447	0.51	11.447	0.71	11.447	-0.2	11.447	-0.1	11.447	0.5
11.453	0.51	11.453	0.71	11.453	-0.21	11.453	-0.11	11.453	0.51
11.46	0.49	11.46	0.71	11.46	-0.19	11.46	-0.11	11.46	0.51
11.467	0.48	11.467	0.71	11.467	-0.18	11.467	-0.11	11.467	0.5
11.473	0.48	11.473	0.71	11.473	-0.19	11.473	-0.11	11.473	0.5
11.48	0.48	11.48	0.7	11.48	-0.2	11.48	-0.14	11.48	0.51
11.487	0.47	11.487	0.68	11.487	-0.2	11.487	-0.17	11.487	0.51
11.493	0.46	11.493	0.67	11.493	-0.2	11.493	-0.18	11.493	0.51
11.5	0.46	11.5	0.65	11.5	-0.22	11.5	-0.2	11.5	0.52
11.507	0.46	11.507	0.63	11.507	-0.23	11.507	-0.21	11.507	0.53
11.513	0.44	11.513	0.6	11.513	-0.22	11.513	-0.22	11.513	0.52
11.52	0.43	11.52	0.58	11.52	-0.22	11.52	-0.21	11.52	0.5
11.527	0.43	11.527	0.57	11.527	-0.23	11.527	-0.18	11.527	0.48
11.533	0.44	11.533	0.56	11.533	-0.24	11.533	-0.17	11.533	0.47
11.54	0.42	11.54	0.55	11.54	-0.23	11.54	-0.17	11.54	0.44
11.547	0.4	11.547	0.57	11.547	-0.23	11.547	-0.16	11.547	0.41
11.553	0.39	11.553	0.6	11.553	-0.25	11.553	-0.15	11.553	0.41
11.56	0.38	11.56	0.61	11.56	-0.25	11.56	-0.15	11.56	0.41
11.567	0.36	11.567	0.63	11.567	-0.24	11.567	-0.16	11.567	0.4
11.573	0.34	11.573	0.65	11.573	-0.23	11.573	-0.15	11.573	0.39
11.58	0.33	11.58	0.65	11.58	-0.24	11.58	-0.14	11.58	0.39
11.587	0.33	11.587	0.64	11.587	-0.26	11.587	-0.15	11.587	0.4
11.593	0.32	11.593	0.63	11.593	-0.26	11.593	-0.16	11.593	0.39
11.6	0.32	11.6	0.63	11.6	-0.25	11.6	-0.16	11.6	0.39
11.607	0.33	11.607	0.63	11.607	-0.25	11.607	-0.16	11.607	0.41
11.613	0.35	11.613	0.61	11.613	-0.25	11.613	-0.17	11.613	0.42
11.62	0.35	11.62	0.59	11.62	-0.24	11.62	-0.17	11.62	0.42
11.627	0.33	11.627	0.59	11.627	-0.24	11.627	-0.16	11.627	0.4
11.633	0.33	11.633	0.6	11.633	-0.24	11.633	-0.14	11.633	0.4
11.64	0.32	11.64	0.6	11.64	-0.26	11.64	-0.14	11.64	0.39
11.647	0.29	11.647	0.59	11.647	-0.26	11.647	-0.15	11.647	0.38
11.653	0.26	11.653	0.6	11.653	-0.26	11.653	-0.16	11.653	0.37
11.66	0.26	11.66	0.61	11.66	-0.26	11.66	-0.17	11.66	0.37
11.667	0.26	11.667	0.6	11.667	-0.25	11.667	-0.18	11.667	0.39
11.673	0.27	11.673	0.58	11.673	-0.23	11.673	-0.19	11.673	0.39
11.68	0.27	11.68	0.58	11.68	-0.22	11.68	-0.18	11.68	0.38
11.687	0.29	11.687	0.58	11.687	-0.23	11.687	-0.16	11.687	0.38
11.693	0.3	11.693	0.57	11.693	-0.24	11.693	-0.16	11.693	0.37
11.7	0.3	11.7	0.56	11.7	-0.24	11.7	-0.16	11.7	0.36
11.707	0.29	11.707	0.56	11.707	-0.23	11.707	-0.15	11.707	0.36
11.713	0.29	11.713	0.57	11.713	-0.23	11.713	-0.15	11.713	0.37
11.72	0.29	11.72	0.56	11.72	-0.22	11.72	-0.15	11.72	0.37
11.727	0.27	11.727	0.55	11.727	-0.2	11.727	-0.17	11.727	0.37
11.733	0.27	11.733	0.55	11.733	-0.18	11.733	-0.17	11.733	0.35
11.74	0.28	11.74	0.56	11.74	-0.19	11.74	-0.17	11.74	0.35
11.747	0.29	11.747	0.56	11.747	-0.2	11.747	-0.17	11.747	0.35
11.753	0.31	11.753	0.55	11.753	-0.2	11.753	-0.17	11.753	0.33
11.76	0.31	11.76	0.54	11.76	-0.2	11.76	-0.17	11.76	0.32
11.767	0.33	11.767	0.55	11.767	-0.22	11.767	-0.16	11.767	0.33
11.773	0.34	11.773	0.53	11.773	-0.24	11.773	-0.16	11.773	0.35
11.78	0.33	11.78	0.52	11.78	-0.24	11.78	-0.16	11.78	0.35
11.787	0.33	11.787	0.51	11.787	-0.23	11.787	-0.16	11.787	0.34
11.793	0.34	11.793	0.52	11.793	-0.21	11.793	-0.16	11.793	0.34
11.8	0.35	11.8	0.52	11.8	-0.21	11.8	-0.17	11.8	0.34
11.807	0.35	11.807	0.52	11.807	-0.19	11.807	-0.19	11.807	0.33
11.813	0.34	11.813	0.54	11.813	-0.19	11.813	-0.19	11.813	0.31
11.82	0.34	11.82	0.55	11.82	-0.21	11.82	-0.2	11.82	0.29
11.827	0.32	11.827	0.55	11.827	-0.24	11.827	-0.21	11.827	0.28
11.833	0.29	11.833	0.55	11.833	-0.26	11.833	-0.23	11.833	0.26
11.84	0.26	11.84	0.55	11.84	-0.28	11.84	-0.23	11.84	0.25
11.847	0.25	11.847	0.56	11.847	-0.3	11.847	-0.22	11.847	0.25
11.853	0.25	11.853	0.57	11.853	-0.3	11.853	-0.22	11.853	0.26
11.86	0.24	11.86	0.58	11.86	-0.28	11.86	-0.22	11.86	0.26
11.867	0.24	11.867	0.6	11.867	-0.26	11.867	-0.21	11.867	0.26
11.873	0.25	11.873	0.62	11.873	-0.25	11.873	-0.2	11.873	0.28
11.88	0.26	11.88	0.62	11.88	-0.25	11.88	-0.2	11.88	0.29
11.887	0.26	11.887	0.62	11.887	-0.24	11.887	-0.22	11.887	0.29
11.893	0.26	11.893	0.63	11.893	-0.21	11.893	-0.22	11.893	0.29
11.9	0.28	11.9	0.64	11.9	-0.19	11.9	-0.22	11.9	0.3
11.907	0.29	11.907	0.63	11.907	-0.18	11.907	-0.22	11.907	0.31
11.913	0.27	11.913	0.63	11.913	-0.17	11.913	-0.22	11.913	0.32
11.92	0.26	11.92	0.64	11.92	-0.17	11.92	-0.2	11.92	0.31
11.927	0.25	11.927	0.65	11.927	-0.18	11.927	-0.17	11.927	0.33
11.933	0.25	11.933	0.65	11.933	-0.2	11.933	-0.17	11.933	0.35
11.94	0.24	11.94	0.64	11.94	-0.21	11.94	-0.16	11.94	0.36
11.947	0.23	11.947	0.65	11.947	-0.22	11.947	-0.16	11.947	0.36
11.953	0.24	11.953	0.66	11.953	-0.22	11.953	-0.16	11.953	0.36
11.96	0.25	11.96	0.65	11.96	-0.22	11.96	-0.17	11.96	0.37
11.967	0.25	11.967	0.66	11.967	-0.21	11.967	-0.18	11.967	0.36
11.973	0.24	11.973	0.68	11.973	-0.19	11.973	-0.19	11.973	0.34
11.98	0.24	11.98	0.71	11.98	-0.2	11.98	-0.19	11.98	0.34
11.987	0.25	11.987	0.71	11.987	-0.21	11.987	-0.19	11.987	0.34
11.993	0.26	11.993	0.72	11.993	-0.21	11.993	-0.2	11.993	0.33
12	0.27	12	0.72	12	-0.21	12	-0.2	12	0.32
12.007	0.29	12.007	0.73	12.007	-0.22	12.007	-0.18	12.007	0.32
12.013	0.31	12.013	0.72	12.013	-0.23	12.013	-0.17	12.013	0.33
12.02	0.31	12.02	0.7	12.02	-0.23	12.02	-0.16	12.02	0.34
12.027	0.3	12.027	0.71	12.027	-0.24	12.027	-0.15	12.027	0.34
12.033	0.29	12.033	0.72	12.033	-0.25	12.033	-0.14	12.033	0.36
12.04	0.28	12.04	0.71	12.04	-0.27	12.04	-0.14	12.04	0.38
12.047	0.26	12.047	0.7	12.047	-0.27	12.047	-0.16	12.047	0.39
12.053	0.25	12.053	0.7	12.053	-0.26	12.053	-0.17	12.053	0.39
12.06	0.25	12.06	0.7	12.06	-0.26	12.06	-0.18	12.06	0.39
12.067	0.26	12.067	0.68	12.067	-0.25	12.067	-0.2	12.067	0.39
12.073	0.27	12.073	0.66	12.073	-0.22	12.073	-0.22	12.073	0.37
12.08	0.28	12.08	0.66	12.08	-0.2	12.08	-0.22	12.08	0.36
12.087	0.29	12.087	0.68	12.087	-0.2	12.087	-0.21	12.087	0.36
12.093	0.3	12.093	0.69	12.093	-0.21	12.093	-0.2	12.093	0.37
12.1	0.31	12.1	0.7	12.1	-0.2	12.1	-0.19	12.1	0.38
12.107	0.3	12.107	0.73	12.107	-0.2	12.107	-0.17	12.107	0.38
12.113	0.31	12.113	0.76	12.113	-0.2	12.113	-0.16	12.113	0.4
12.12	0.33	12.12	0.77	12.12	-0.21	12.12	-0.16	12.12	0.42
12.127	0.33	12.127	0.77	12.127	-0.21	12.127	-0.17	12.127	0.42
12.133	0.32	12.133	0.77	12.133	-0.2	12.133	-0.17	12.133	0.41
12.14	0.32	12.14	0.77	12.14	-0.2	12.14	-0.17	12.14	0.42
12.147	0.33	12.147	0.77	12.147	-0.22	12.147	-0.18	12.147	0.43
12.153	0.33	12.153	0.77	12.153	-0.23	12.153	-0.19	12.153	0.43
12.16	0.33	12.16	0.78	12.16	-0.23	12.16	-0.19	12.16	0.42
12.167	0.35	12.167	0.79	12.167	-0.25	12.167	-0.19	12.167	0.43
12.173	0.38	12.173	0.8	12.173	-0.27	12.173	-0.21	12.173	0.44
12.18	0.39	12.18	0.8	12.18	-0.27	12.18	-0.22	12.18	0.45
12.187	0.38	12.187	0.81	12.187	-0.26	12.187	-0.21	12.187	0.45
12.193	0.39	12.193	0.81	12.193	-0.26	12.193	-0.2	12.193	0.47
12.2	0.41	12.2	0.81	12.2	-0.26	12.2	-0.19	12.2	0.49
12.207	0.41	12.207	0.81	12.207	-0.25	12.207	-0.19	12.207	0.49
12.213	0.41	12.213	0.83	12.213	-0.25	12.213	-0.18	12.213	0.49
12.22	0.43	12.22	0.86	12.22	-0.25	12.22	-0.17	12.22	0.5
12.227	0.46	12.227	0.87	12.227	-0.25	12.227	-0.17	12.227	0.5
12.233	0.47	12.233	0.89	12.233	-0.24	12.233	-0.18	12.233	0.51
12.24	0.47	12.24	0.92	12.24	-0.22	12.24	-0.17	12.24	0.51
12.247	0.47	12.247	0.94	12.247	-0.22	12.247	-0.17	12.247	0.53
12.253	0.48	12.253	0.94	12.253	-0.22	12.253	-0.17	12.253	0.55
12.26	0.48	12.26	0.93	12.26	-0.21	12.26	-0.17	12.26	0.56
12.267	0.47	12.267	0.94	12.267	-0.21	12.267	-0.16	12.267	0.56
12.273	0.48	12.273	0.94	12.273	-0.21	12.273	-0.15	12.273	0.57
12.28	0.5	12.28	0.93	12.28	-0.21	12.28	-0.15	12.28	0.58
12.287	0.51	12.287	0.93	12.287	-0.2	12.287	-0.15	12.287	0.58
12.293	0.51	12.293	0.94	12.293	-0.2	12.293	-0.14	12.293	0.58
12.3	0.52	12.3	0.95	12.3	-0.21	12.3	-0.12	12.3	0.59
12.307	0.54	12.307	0.95	12.307	-0.22	12.307	-0.13	12.307	0.61
12.313	0.54	12.313	0.93	12.313	-0.23	12.313	-0.14	12.313	0.62
12.32	0.55	12.32	0.93	12.32	-0.24	12.32	-0.15	12.32	0.62
12.327	0.56	12.327	0.93	12.327	-0.27	12.327	-0.16	12.327	0.62
12.333	0.58	12.333	0.93	12.333	-0.28	12.333	-0.18	12.333	0.62
12.34	0.57	12.34	0.92	12.34	-0.28	12.34	-0.19	12.34	0.62
12.347	0.57	12.347	0.94	12.347	-0.26	12.347	-0.19	12.347	0.61
12.353	0.58	12.353	0.96	12.353	-0.24	12.353	-0.17	12.353	0.62
12.36	0.59	12.36	0.96	12.36	-0.23	12.36	-0.17	12.36	0.63
12.367	0.59	12.367	0.96	12.367	-0.21	12.367	-0.16	12.367	0.62
12.373	0.59	12.373	0.96	12.373	-0.2	12.373	-0.15	12.373	0.61
12.38	0.6	12.38	0.96	12.38	-0.22	12.38	-0.14	12.38	0.62
12.387	0.62	12.387	0.95	12.387	-0.24	12.387	-0.14	12.387	0.64
12.393	0.61	12.393	0.93	12.393	-0.25	12.393	-0.15	12.393	0.65
12.4	0.6	12.4	0.92	12.4	-0.26	12.4	-0.14	12.4	0.65
12.407	0.61	12.407	0.92	12.407	-0.27	12.407	-0.13	12.407	0.68
12.413	0.62	12.413	0.92	12.413	-0.28	12.413	-0.13	12.413	0.7
12.42	0.62	12.42	0.91	12.42	-0.29	12.42	-0.13	12.42	0.71
12.427	0.61	12.427	0.91	12.427	-0.28	12.427	-0.13	12.427	0.71
12.433	0.63	12.433	0.92	12.433	-0.28	12.433	-0.14	12.433	0.72
12.44	0.66	12.44	0.92	12.44	-0.28	12.44	-0.16	12.44	0.74
12.447	0.67	12.447	0.91	12.447	-0.26	12.447	-0.18	12.447	0.74
12.453	0.67	12.453	0.91	12.453	-0.24	12.453	-0.19	12.453	0.74
12.46	0.68	12.46	0.91	12.46	-0.23	12.46	-0.19	12.46	0.75
12.467	0.69	12.467	0.9	12.467	-0.22	12.467	-0.19	12.467	0.76
12.473	0.69	12.473	0.89	12.473	-0.22	12.473	-0.19	12.473	0.76
12.48	0.68	12.48	0.89	12.48	-0.22	12.48	-0.18	12.48	0.74
12.487	0.69	12.487	0.9	12.487	-0.24	12.487	-0.16	12.487	0.74
12.493	0.71	12.493	0.89	12.493	-0.25	12.493	-0.16	12.493	0.76
12.5	0.73	12.5	0.88	12.5	-0.25	12.5	-0.16	12.5	0.76
12.507	0.75	12.507	0.88	12.507	-0.24	12.507	-0.16	12.507	0.76
12.513	0.77	12.513	0.88	12.513	-0.24	12.513	-0.16	12.513	0.77
12.52	0.77	12.52	0.87	12.52	-0.24	12.52	-0.18	12.52	0.78
12.527	0.76	12.527	0.86	12.527	-0.23	12.527	-0.21	12.527	0.79
12.533	0.75	12.533	0.87	12.533	-0.23	12.533	-0.22	12.533	0.8
12.54	0.75	12.54	0.88	12.54	-0.23	12.54	-0.22	12.54	0.82
12.547	0.76	12.547	0.9	12.547	-0.24	12.547	-0.24	12.547	0.83
12.553	0.76	12.553	0.91	12.553	-0.24	12.553	-0.25	12.553	0.84
12.56	0.76	12.56	0.93	12.56	-0.23	12.56	-0.25	12.56	0.84
12.567	0.78	12.567	0.92	12.567	-0.22	12.567	-0.23	12.567	0.85
12.573	0.78	12.573	0.9	12.573	-0.22	12.573	-0.23	12.573	0.86
12.58	0.77	12.58	0.86	12.58	-0.21	12.58	-0.22	12.58	0.86
12.587	0.76	12.587	0.82	12.587	-0.2	12.587	-0.21	12.587	0.86
12.593	0.76	12.593	0.78	12.593	-0.2	12.593	-0.19	12.593	0.87
12.6	0.76	12.6	0.75	12.6	-0.21	12.6	-0.19	12.6	0.88
12.607	0.76	12.607	0.73	12.607	-0.21	12.607	-0.2	12.607	0.88
12.613	0.77	12.613	0.73	12.613	-0.21	12.613	-0.2	12.613	0.88
12.62	0.78	12.62	0.75	12.62	-0.22	12.62	-0.19	12.62	0.88
12.627	0.79	12.627	0.76	12.627	-0.23	12.627	-0.19	12.627	0.87
12.633	0.78	12.633	0.76	12.633	-0.23	12.633	-0.19	12.633	0.85
12.64	0.77	12.64	0.77	12.64	-0.22	12.64	-0.18	12.64	0.82
12.647	0.77	12.647	0.77	12.647	-0.21	12.647	-0.16	12.647	0.8
12.653	0.76	12.653	0.77	12.653	-0.21	12.653	-0.16	12.653	0.8
12.66	0.74	12.66	0.76	12.66	-0.2	12.66	-0.17	12.66	0.79
12.667	0.72	12.667	0.76	12.667	-0.2	12.667	-0.18	12.667	0.8
12.673	0.71	12.673	0.77	12.673	-0.21	12.673	-0.19	12.673	0.81
12.68	0.7	12.68	0.76	12.68	-0.22	12.68	-0.19	12.68	0.83
12.687	0.68	12.687	0.75	12.687	-0.22	12.687	-0.2	12.687	0.83
12.693	0.66	12.693	0.75	12.693	-0.22	12.693	-0.2	12.693	0.82
12.7	0.67	12.7	0.75	12.7	-0.23	12.7	-0.19	12.7	0.82
12.707	0.67	12.707	0.73	12.707	-0.25	12.707	-0.2	12.707	0.81
12.713	0.67	12.713	0.72	12.713	-0.25	12.713	-0.22	12.713	0.79
12.72	0.66	12.72	0.71	12.72	-0.25	12.72	-0.23	12.72	0.77
12.727	0.67	12.727	0.71	12.727	-0.26	12.727	-0.23	12.727	0.77
12.733	0.67	12.733	0.69	12.733	-0.27	12.733	-0.23	12.733	0.77
12.74	0.66	12.74	0.67	12.74	-0.26	12.74	-0.24	12.74	0.76
12.747	0.65	12.747	0.66	12.747	-0.25	12.747	-0.23	12.747	0.76
12.753	0.64	12.753	0.65	12.753	-0.24	12.753	-0.21	12.753	0.75
12.76	0.64	12.76	0.65	12.76	-0.25	12.76	-0.21	12.76	0.75
12.767	0.62	12.767	0.66	12.767	-0.24	12.767	-0.22	12.767	0.73
12.773	0.6	12.773	0.67	12.773	-0.24	12.773	-0.22	12.773	0.71
12.78	0.59	12.78	0.67	12.78	-0.25	12.78	-0.21	12.78	0.69
12.787	0.59	12.787	0.67	12.787	-0.25	12.787	-0.21	12.787	0.67
12.793	0.57	12.793	0.66	12.793	-0.25	12.793	-0.21	12.793	0.65
12.8	0.56	12.8	0.67	12.8	-0.23	12.8	-0.2	12.8	0.64
12.807	0.56	12.807	0.67	12.807	-0.23	12.807	-0.19	12.807	0.65
12.813	0.56	12.813	0.67	12.813	-0.22	12.813	-0.19	12.813	0.66
12.82	0.55	12.82	0.67	12.82	-0.21	12.82	-0.2	12.82	0.67
12.827	0.53	12.827	0.67	12.827	-0.2	12.827	-0.2	12.827	0.68
12.833	0.53	12.833	0.67	12.833	-0.2	12.833	-0.2	12.833	0.69
12.84	0.52	12.84	0.65	12.84	-0.22	12.84	-0.21	12.84	0.69
12.847	0.5	12.847	0.64	12.847	-0.22	12.847	-0.21	12.847	0.67
12.853	0.49	12.853	0.64	12.853	-0.22	12.853	-0.19	12.853	0.66
12.86	0.5	12.86	0.63	12.86	-0.23	12.86	-0.18	12.86	0.67
12.867	0.52	12.867	0.62	12.867	-0.23	12.867	-0.17	12.867	0.68
12.873	0.52	12.873	0.61	12.873	-0.22	12.873	-0.19	12.873	0.68
12.88	0.52	12.88	0.62	12.88	-0.21	12.88	-0.2	12.88	0.67
12.887	0.53	12.887	0.62	12.887	-0.21	12.887	-0.21	12.887	0.67
12.893	0.53	12.893	0.6	12.893	-0.21	12.893	-0.23	12.893	0.67
12.9	0.51	12.9	0.59	12.9	-0.21	12.9	-0.25	12.9	0.65
12.907	0.48	12.907	0.6	12.907	-0.22	12.907	-0.24	12.907	0.63
12.913	0.47	12.913	0.61	12.913	-0.24	12.913	-0.22	12.913	0.63
12.92	0.48	12.92	0.61	12.92	-0.26	12.92	-0.21	12.92	0.63
12.927	0.49	12.927	0.61	12.927	-0.27	12.927	-0.19	12.927	0.61
12.933	0.5	12.933	0.61	12.933	-0.27	12.933	-0.16	12.933	0.59
12.94	0.52	12.94	0.62	12.94	-0.27	12.94	-0.15	12.94	0.58
12.947	0.54	12.947	0.61	12.947	-0.28	12.947	-0.16	12.947	0.57
12.953	0.53	12.953	0.61	12.953	-0.27	12.953	-0.18	12.953	0.55
12.96	0.51	12.96	0.62	12.96	-0.26	12.96	-0.19	12.96	0.54
12.967	0.49	12.967	0.63	12.967	-0.26	12.967	-0.19	12.967	0.55
12.973	0.48	12.973	0.63	12.973	-0.26	12.973	-0.21	12.973	0.57
12.98	0.46	12.98	0.62	12.98	-0.25	12.98	-0.21	12.98	0.56
12.987	0.45	12.987	0.61	12.987	-0.26	12.987	-0.2	12.987	0.54
12.993	0.45	12.993	0.6	12.993	-0.27	12.993	-0.18	12.993	0.54
13	0.47	13	0.58	13	-0.29	13	-0.17	13	0.53
13.007	0.48	13.007	0.55	13.007	-0.28	13.007	-0.17	13.007	0.52
13.013	0.48	13.013	0.54	13.013	-0.28	13.013	-0.16	13.013	0.51
13.02	0.49	13.02	0.52	13.02	-0.29	13.02	-0.15	13.02	0.51
13.027	0.51	13.027	0.49	13.027	-0.28	13.027	-0.15	13.027	0.52
13.033	0.51	13.033	0.47	13.033	-0.26	13.033	-0.15	13.033	0.51
13.04	0.51	13.04	0.46	13.04	-0.24	13.04	-0.14	13.04	0.49
13.047	0.5	13.047	0.46	13.047	-0.24	13.047	-0.13	13.047	0.49
13.053	0.49	13.053	0.45	13.053	-0.25	13.053	-0.14	13.053	0.49
13.06	0.47	13.06	0.46	13.06	-0.25	13.06	-0.15	13.06	0.48
13.067	0.45	13.067	0.47	13.067	-0.24	13.067	-0.16	13.067	0.48
13.073	0.45	13.073	0.49	13.073	-0.25	13.073	-0.15	13.073	0.49
13.08	0.45	13.08	0.5	13.08	-0.26	13.08	-0.15	13.08	0.49
13.087	0.44	13.087	0.51	13.087	-0.25	13.087	-0.16	13.087	0.48
13.093	0.43	13.093	0.52	13.093	-0.23	13.093	-0.15	13.093	0.47
13.1	0.43	13.1	0.52	13.1	-0.23	13.1	-0.14	13.1	0.47
13.107	0.43	13.107	0.51	13.107	-0.24	13.107	-0.14	13.107	0.46
13.113	0.42	13.113	0.5	13.113	-0.24	13.113	-0.15	13.113	0.44
13.12	0.4	13.12	0.5	13.12	-0.24	13.12	-0.15	13.12	0.42
13.127	0.39	13.127	0.5	13.127	-0.26	13.127	-0.15	13.127	0.42
13.133	0.39	13.133	0.5	13.133	-0.28	13.133	-0.15	13.133	0.42
13.14	0.37	13.14	0.5	13.14	-0.28	13.14	-0.16	13.14	0.42
13.147	0.36	13.147	0.51	13.147	-0.28	13.147	-0.15	13.147	0.41
13.153	0.35	13.153	0.53	13.153	-0.28	13.153	-0.14	13.153	0.41
13.16	0.34	13.16	0.54	13.16	-0.28	13.16	-0.14	13.16	0.41
13.167	0.34	13.167	0.53	13.167	-0.27	13.167	-0.16	13.167	0.39
13.173	0.34	13.173	0.53	13.173	-0.26	13.173	-0.15	13.173	0.38
13.18	0.34	13.18	0.53	13.18	-0.27	13.18	-0.15	13.18	0.38
13.187	0.35	13.187	0.52	13.187	-0.28	13.187	-0.17	13.187	0.41
13.193	0.34	13.193	0.5	13.193	-0.27	13.193	-0.19	13.193	0.42
13.2	0.34	13.2	0.5	13.2	-0.25	13.2	-0.18	13.2	0.42
13.207	0.35	13.207	0.51	13.207	-0.25	13.207	-0.16	13.207	0.44
13.213	0.36	13.213	0.51	13.213	-0.25	13.213	-0.16	13.213	0.45
13.22	0.36	13.22	0.51	13.22	-0.25	13.22	-0.16	13.22	0.44
13.227	0.36	13.227	0.52	13.227	-0.23	13.227	-0.15	13.227	0.42
13.233	0.36	13.233	0.52	13.233	-0.23	13.233	-0.14	13.233	0.4
13.24	0.37	13.24	0.51	13.24	-0.24	13.24	-0.14	13.24	0.4
13.247	0.36	13.247	0.51	13.247	-0.24	13.247	-0.14	13.247	0.39
13.253	0.36	13.253	0.53	13.253	-0.23	13.253	-0.13	13.253	0.38
13.26	0.36	13.26	0.55	13.26	-0.23	13.26	-0.12	13.26	0.39
13.267	0.36	13.267	0.56	13.267	-0.24	13.267	-0.12	13.267	0.4
13.273	0.35	13.273	0.56	13.273	-0.23	13.273	-0.13	13.273	0.41
13.28	0.33	13.28	0.57	13.28	-0.22	13.28	-0.13	13.28	0.41
13.287	0.33	13.287	0.57	13.287	-0.21	13.287	-0.14	13.287	0.42
13.293	0.32	13.293	0.55	13.293	-0.22	13.293	-0.16	13.293	0.42
13.3	0.31	13.3	0.52	13.3	-0.21	13.3	-0.17	13.3	0.42
13.307	0.31	13.307	0.51	13.307	-0.2	13.307	-0.17	13.307	0.41
13.313	0.31	13.313	0.51	13.313	-0.21	13.313	-0.18	13.313	0.42
13.32	0.31	13.32	0.48	13.32	-0.23	13.32	-0.19	13.32	0.43
[truncated: 6,252 more rows]

## Sheet: Fig2b
ESI(+)m/z	Abundance
50	40.94
50.1	41.38
50.2	42.06
50.3	42.38
50.4	42.24
50.5	41.64
50.6	40.62
50.7	39.56
50.8	39.14
50.9	39.7
51	41
51.1	42.28
51.2	42.78
51.3	42.5
51.4	41.9
51.5	41.22
51.6	40.58
51.7	40.34
51.8	40.68
51.9	41.14
52	41.44
52.1	41.8
52.2	42.32
52.3	42.5
52.4	42.14
52.5	41.64
52.6	41.44
52.7	41.48
52.8	41.64
52.9	41.94
53	42.32
53.1	42.56
53.2	42.62
53.3	42.72
53.4	42.9
53.5	43.16
53.6	43.42
53.7	43.32
53.8	42.32
53.9	40.96
54	40.58
54.1	41.34
54.2	42.06
54.3	41.94
54.4	41.46
54.5	41.22
54.6	41.26
54.7	41.44
54.8	41.48
54.9	41.02
55	40.26
55.1	39.9
55.2	40.06
55.3	40.08
55.4	39.74
55.5	39.74
55.6	40.7
55.7	42.22
55.8	43.4
55.9	43.64
56	42.94
56.1	42.08
56.2	41.98
56.3	42.72
56.4	43.5
56.5	43.7
56.6	43.62
56.7	43.66
56.8	43.76
56.9	43.5
57	42.68
57.1	40.84
57.2	37.92
57.3	37.78
57.4	47.32
57.5	65.7
57.6	78.62
57.7	72.96
57.8	50.26
57.9	24.06
58	24.04
58.1	85.22
58.2	182.5
58.3	199.92
58.4	74.78
58.5	0
58.6	433.88
58.7	1925.96
58.8	4585.86
58.9	7688.08
59	10275.5
59.1	12358.8
59.2	14379.3
59.3	15251.8
59.4	12879.5
59.5	7404.04
59.6	2009.64
59.7	0
59.8	0
59.9	1007.38
60	1881.48
60.1	2421.9
60.2	2812.92
60.3	2825.06
60.4	2121.82
60.5	932.36
60.6	28.28
60.7	0
60.8	387.42
60.9	873.38
61	1067.5
61.1	1087.08
61.2	1152.92
61.3	1206.28
61.4	1006.36
61.5	551.08
61.6	131.68
61.7	0
61.8	0
61.9	20.52
62	37.42
62.1	39.64
62.2	40.14
62.3	40.48
62.4	41.88
62.5	43.62
62.6	43.86
62.7	41.54
62.8	32.92
62.9	14.06
63	7.56
63.1	71.56
63.2	214.42
63.3	313.22
63.4	268.38
63.5	278.58
63.6	770.34
63.7	1915.44
63.8	3324.48
63.9	4382.04
64	4873.9
64.1	5083.12
64.2	5151.28
64.3	4660.72
64.4	3246.56
64.5	1393.06
64.6	79.42
64.7	0
64.8	0
64.9	31.38
65	61.48
65.1	46.38
65.2	39.52
65.3	40.8
65.4	43.72
65.5	44.62
65.6	43.56
65.7	42.24
65.8	41.96
65.9	42.48
66	42.6
66.1	41.88
66.2	41.12
66.3	41.06
66.4	41.2
66.5	40.7
66.6	39.86
66.7	39.9
66.8	41.48
66.9	43.66
67	44.8
67.1	43.88
67.2	41.64
67.3	39.94
67.4	39.74
67.5	40.38
67.6	40.9
67.7	41.1
67.8	40.82
67.9	39.88
68	39.32
68.1	40.54
68.2	40.24
68.3	13.78
68.4	0
68.5	0
68.6	11.44
68.7	815.64
68.8	2234.32
68.9	3926.16
69	5474.54
69.1	6421.4
69.2	6273.38
69.3	4914.22
69.4	2929.28
69.5	1192.44
69.6	181.98
69.7	0
69.8	0
69.9	0
70	52.86
70.1	88.78
70.2	89.98
70.3	69.8
70.4	47.24
70.5	36.48
70.6	35.4
70.7	39.9
70.8	51.6
70.9	66.06
71	70.44
71.1	60.5
71.2	47.12
71.3	41.26
71.4	41.64
71.5	41.86
71.6	39.86
71.7	37.18
71.8	37.96
71.9	47.66
72	63.74
72.1	72.76
72.2	66.02
72.3	50.48
72.4	34.12
72.5	19.92
72.6	29.58
72.7	90.8
72.8	184.66
72.9	261.56
73	307.7
73.1	330.24
73.2	293.46
73.3	165.64
73.4	32.7
73.5	58.68
73.6	289.32
73.7	557.72
73.8	636.14
73.9	473.86
74	248.98
74.1	158.4
74.2	200.36
74.3	226.7
74.4	160.2
74.5	64.98
74.6	21.84
74.7	29.22
74.8	43.34
74.9	44.44
75	40.06
75.1	40.44
75.2	40.64
75.3	13.38
75.4	0
75.5	18.16
75.6	390.76
75.7	1022.56
75.8	1581.54
75.9	1938.46
76	2316.92
76.1	2724.36
76.2	2691.02
76.3	1930.64
76.4	855.66
76.5	97.86
76.6	0
76.7	0
76.8	169.66
76.9	323.9
77	317.08
77.1	184.72
77.2	58.16
77.3	14.54
77.4	24.54
77.5	36.28
77.6	37.9
77.7	38.04
77.8	39.7
77.9	42
78	46.12
78.1	53.5
78.2	61.04
78.3	62.56
78.4	56.52
78.5	48.32
78.6	43.48
78.7	42.5
78.8	43.2
78.9	44.1
79	44.36
79.1	43.46
79.2	42.12
79.3	41.52
79.4	41.34
79.5	40.48
79.6	40.08
79.7	43.12
79.8	48.46
79.9	49.58
80	41.26
80.1	23.9
80.2	0.94
80.3	3.3
80.4	128.3
80.5	510.64
80.6	1185.7
80.7	1958.2
80.8	2476.86
80.9	2531.22
81	2260.06
81.1	1954.32
81.2	1674.06
81.3	1246.78
81.4	668.72
81.5	240.88
81.6	178.38
81.7	330.58
81.8	437.62
81.9	448.82
82	482.42
82.1	635.72
82.2	875.18
82.3	1011
82.4	845.38
82.5	430.62
82.6	60.3
82.7	0
82.8	38.14
82.9	160.8
83	212
83.1	184.94
83.2	123.28
83.3	71.54
83.4	44.1
83.5	35.26
83.6	40.42
83.7	60.76
83.8	100.2
83.9	152.34
84	188.86
84.1	180.8
84.2	131.74
84.3	71.82
84.4	31.26
84.5	35.58
84.6	94.06
84.7	166.32
84.8	182.8
84.9	129.96
85	71.44
85.1	58.96
85.2	71.68
85.3	68.66
85.4	50.1
85.5	38.26
85.6	37.78
85.7	39.82
85.8	40.68
85.9	41.56
86	42.22
86.1	41.5
86.2	39.96
86.3	38.98
86.4	39.12
86.5	39.74
86.6	40.28
86.7	40.98
86.8	42.06
86.9	42.86
87	42.44
87.1	41.1
87.2	40.48
87.3	41.54
87.4	43.34
87.5	44.46
87.6	44.42
87.7	43.78
87.8	43.4
87.9	43.72
88	44.3
88.1	44.18
88.2	43.2
88.3	42.18
88.4	41.7
88.5	41.44
88.6	41.1
88.7	41.06
88.8	41.46
88.9	41.86
89	42.16
89.1	43.14
89.2	44.72
89.3	32.56
89.4	0
89.5	0
89.6	151.68
89.7	475.42
89.8	743.92
89.9	799.78
90	739.22
90.1	710.44
90.2	676.46
90.3	528.6
90.4	296.02
90.5	104.72
90.6	19.66
90.7	13.56
90.8	30.46
90.9	38.2
91	39.32
91.1	45.08
91.2	55.24
91.3	60.5
91.4	55.02
91.5	44.68
91.6	38.94
91.7	39.62
91.8	42.22
91.9	43.82
92	44.48
92.1	44.46
92.2	43.54
92.3	41.96
92.4	41.82
92.5	46.34
92.6	54.82
92.7	60.34
92.8	56.86
92.9	47.42
93	40.16
93.1	38.52
93.2	40
93.3	41.92
93.4	43.6
93.5	44.36
93.6	43.4
93.7	41.58
93.8	40.74
93.9	41.44
94	42.42
94.1	42.3
94.2	40.3
94.3	37.56
94.4	40.18
94.5	54.46
94.6	74.24
94.7	81.78
94.8	68.94
94.9	48.56
95	37.42
95.1	37.24
95.2	39.64
95.3	40.08
95.4	39.78
95.5	40.5
95.6	42.46
95.7	44.6
95.8	44.86
95.9	42.58
96	39.52
96.1	37.82
96.2	39.3
96.3	46.98
96.4	61.3
96.5	72.48
96.6	62.5
96.7	24.54
96.8	3.26
96.9	96.92
97	337.36
97.1	570.16
97.2	577.9
97.3	347.9
97.4	93.14
97.5	0
97.6	0
97.7	13.44
97.8	31.64
97.9	95.28
98	188.86
98.1	227.28
98.2	169.06
98.3	77.6
98.4	37.1
98.5	51.68
98.6	68.1
98.7	49.74
98.8	9.5
98.9	20.16
99	157.32
99.1	365.24
99.2	457.78
99.3	337.76
99.4	128.36
99.5	6.22
99.6	0
99.7	21.44
99.8	25.98
99.9	46.9
100	148.54
100.1	326.78
100.2	455.9
100.3	397.92
100.4	188.62
100.5	42.4
100.6	116.6
100.7	315.32
100.8	400.7
100.9	279.54
101	80.56
101.1	0
101.2	0
101.3	0
101.4	91.02
101.5	1068.06
101.6	3181.44
101.7	6448.36
101.8	10286.2
101.9	13646.7
102	15411.5
102.1	14769
102.2	11593.6
102.3	6856.76
102.4	2472.2
102.5	126.48
102.6	34
102.7	1023.96
102.8	1796.2
102.9	1903.06
103	1694.3
103.1	1634.2
103.2	1715.36
103.3	1535.52
103.4	936.24
103.5	298.08
103.6	62.54
103.7	226.78
103.8	500.86
103.9	715.9
104	847.98
104.1	839.26
104.2	652.46
104.3	414.98
104.4	306.16
104.5	326.2
104.6	331.6
104.7	264
104.8	201.82
104.9	231.38
105	358.78
105.1	492.38
105.2	493.76
105.3	323.28
105.4	109.22
105.5	0
105.6	0
105.7	26.86
105.8	76.96
105.9	134.46
106	156.42
106.1	119.54
106.2	61.52
106.3	30.44
106.4	30.52
106.5	38.18
106.6	41.64
106.7	43.24
106.8	44.2
106.9	43.42
107	41.6
107.1	40.44
107.2	40.54
107.3	41.14
107.4	41.56
107.5	41.78
107.6	41.8
107.7	41.62
107.8	41.28
107.9	40.64
108	39.8
108.1	39.68
108.2	40.98
108.3	42.78
108.4	43.42
108.5	42.6
108.6	41.46
108.7	41.04
108.8	41.66
108.9	43.14
109	43.86
109.1	36.98
109.2	21.68
109.3	29.96
109.4	104.36
109.5	216.98
109.6	247
109.7	134.8
109.8	59.74
109.9	275.48
110	706.02
110.1	941.66
110.2	753.02
110.3	383.76
110.4	200.68
110.5	255.22
110.6	339.12
110.7	316.42
110.8	243.46
110.9	234.52
111	309.58
111.1	371.18
111.2	322.64
111.3	185.36
111.4	68.62
111.5	43.12
111.6	75.72
111.7	92.86
111.8	72.7
111.9	45.4
112	34.68
112.1	36.74
112.2	36.38
112.3	27.44
112.4	31.3
112.5	76.94
112.6	147.24
112.7	187.7
112.8	183.82
112.9	171.68
113	162.68
113.1	127.1
113.2	60.06
113.3	8.94
113.4	30.16
113.5	131.44
113.6	243.56
113.7	276.56
113.8	237.18
113.9	228.56
114	285.58
114.1	308.1
114.2	228.72
114.3	142.62
114.4	182.34
114.5	333.64
114.6	445.62
114.7	398.18
114.8	262.3
114.9	293.88
115	651.66
115.1	1105.78
115.2	1229.32
115.3	914.86
115.4	463.28
115.5	166.36
115.6	86.54
115.7	197.04
115.8	420.36
115.9	564.84
116	484.3
116.1	263.4
116.2	84.08
116.3	0
116.4	0
116.5	20.64
116.6	213.82
116.7	504.52
116.8	765.6
116.9	886.36
117	813.82
117.1	568.88
117.2	271.08
117.3	75.54
117.4	33.52
117.5	65.86
117.6	86.76
117.7	90.26
117.8	110.36
117.9	157.66
118	216.12
118.1	280.44
118.2	349.84
118.3	383.58
118.4	337.78
118.5	246.78
118.6	188.02
118.7	182.4
118.8	206.84
118.9	262.12
119	340.52
119.1	373.98
119.2	303.98
119.3	169.82
119.4	64.44
119.5	35.8
119.6	65.82
119.7	108.68
119.8	125.56
119.9	104.84
120	65.5
120.1	35.54
120.2	29.98
120.3	53.2
120.4	99.86
120.5	137.24
120.6	121.54
120.7	72.4
120.8	86.84
120.9	208.38
121	329.84
121.1	320.76
121.2	186
121.3	24.72
121.4	59.66
121.5	740.18
121.6	2264.1
121.7	3890.9
121.8	4522.52
121.9	4174.64
122	3956.7
122.1	4334.8
122.2	4422.36
122.3	3389.24
122.4	1687.28
122.5	398.44
122.6	0
122.7	98.06
122.8	247.08
122.9	271.82
123	252.1
123.1	241.22
123.2	206
123.3	118.26
123.4	40.94
123.5	119.38
123.6	410.96
123.7	722.6
123.8	770.8
123.9	526.02
124	233.26
124.1	86.34
124.2	58.28
124.3	54.88
124.4	50.8
124.5	49.66
124.6	44.04
124.7	36.52
124.8	38.9
124.9	54.7
125	75.46
125.1	84.16
125.2	75.54
125.3	80.28
125.4	134.94
125.5	212.88
125.6	233.34
125.7	165.9
125.8	75.22
125.9	32.56
126	35.36
126.1	43.18
126.2	41.5
126.3	36.46
126.4	27.16
126.5	21.7
126.6	54.66
126.7	143.16
126.8	233.48
126.9	243.84
127	166.24
127.1	75.08
127.2	31.78
127.3	30.24
127.4	38.14
127.5	42.1
127.6	43.04
127.7	42.02
127.8	40.26
127.9	39.4
128	39.32
128.1	38.88
128.2	37.2
128.3	35.78
128.4	40.2
128.5	53.26
128.6	66.86
128.7	76.06
128.8	97.62
128.9	142.18
129	170.16
129.1	140.12
129.2	112.66
129.3	201.26
129.4	379.64
129.5	440.46
129.6	253.54
129.7	39.4
129.8	192.44
129.9	757.96
130	1301.94
130.1	1412.98
130.2	1115.34
130.3	699.42
130.4	400.64
130.5	320.38
130.6	452.74
130.7	711.54
130.8	990.74
130.9	1180.7
131	1169.78
131.1	972.16
131.2	764.06
131.3	646.1
131.4	518.08
131.5	299.44
131.6	96.62
131.7	40.72
131.8	101.92
131.9	158.9
132	157.48
132.1	131.24
132.2	111.46
132.3	90.84
132.4	64.14
132.5	44.5
132.6	39.2
132.7	39.96
132.8	39.96
132.9	40.12
133	40.84
133.1	33.28
133.2	12.26
133.3	13.42
133.4	94.98
133.5	251.8
133.6	400.02
133.7	465.22
133.8	436.84
133.9	354.44
134	293.14
134.1	311.22
134.2	363.22
134.3	337.2
134.4	205.56
134.5	63.82
134.6	22.32
134.7	111.14
134.8	253.5
134.9	313.82
135	232
135.1	86.9
135.2	0
135.3	0
135.4	81.46
135.5	276.58
135.6	453.76
135.7	481.08
135.8	354.12
135.9	186.48
136	72.34
136.1	25.46
136.2	22.18
136.3	42.22
136.4	69.28
136.5	86.24
136.6	83.32
136.7	68.34
136.8	57.12
136.9	55.42
137	58.9
137.1	64.34
137.2	77.74
137.3	108.6
137.4	137.36
137.5	123.76
137.6	103.22
137.7	182.4
137.8	354.38
137.9	459.64
138	420.14
138.1	338.32
138.2	290.32
138.3	230.72
138.4	159.1
138.5	160.26
138.6	236.26
138.7	289.06
138.8	284.42
138.9	275.06
139	274.16
139.1	231.98
139.2	129.22
139.3	22.18
139.4	0
139.5	91.54
139.6	273.36
139.7	427.04
139.8	445.74
139.9	325.76
140	162.68
140.1	42.32
140.2	0
140.3	0
140.4	7.62
140.5	465.88
140.6	1219.28
140.7	1845.04
140.8	2044.78
140.9	2045.72
141	2219.38
141.1	2453.18
141.2	2267.36
141.3	1507.98
141.4	580.04
141.5	0
141.6	0
141.7	5.28
141.8	266.48
141.9	439.6
142	431.6
142.1	279.52
142.2	103.88
142.3	0
142.4	0
142.5	173.3
142.6	559.06
142.7	926.98
142.8	981.3
142.9	694.04
143	347.82
143.1	188.3
143.2	183.22
143.3	173.7
143.4	112.96
143.5	67.48
143.6	74.64
143.7	89.68
143.8	64.4
143.9	34.36
144	80.58
144.1	200.08
144.2	279.66
144.3	236.94
144.4	128.32
144.5	57.5
144.6	41.32
144.7	46.7
144.8	87.08
144.9	175.88
145	244.12
145.1	213.66
145.2	104.34
145.3	9.18
145.4	24.7
145.5	217.3
145.6	561.5
145.7	892.7
145.8	1027.96
145.9	945.84
146	759.1
146.1	545.66
146.2	317.5
146.3	114.8
146.4	11.4
146.5	26.24
146.6	96.26
146.7	140.04
146.8	127.92
146.9	91.6
147	76.08
147.1	86.04
147.2	88.72
147.3	68.1
147.4	42.46
147.5	31.16
147.6	37.66
147.7	59.44
147.8	82.94
147.9	85.24
148	73.08
148.1	87.96
148.2	138
148.3	167.8
148.4	134.86
148.5	71.4
148.6	33.48
148.7	30.88
148.8	39.1
148.9	42.72
149	41.58
149.1	40.66
149.2	46.42
149.3	59.2
149.4	69.26
149.5	67.72
149.6	56.52
149.7	49
149.8	66.04
149.9	115.7
150	167.08
150.1	169.82
150.2	115.56
150.3	52.32
150.4	24.42
150.5	27.62
150.6	34.82
150.7	36.66
150.8	41.56
150.9	54.28
151	67.24
151.1	69.16
151.2	58.74
151.3	46.26
151.4	40.64
151.5	40.74
151.6	41.18
151.7	40.34
151.8	39.94
151.9	40.58
152	41.36
152.1	41.64
152.2	40.62
152.3	34.84
152.4	23.2
152.5	18.26
152.6	51.94
152.7	156.94
152.8	320.04
152.9	458.44
153	476.68
153.1	361.38
153.2	198.3
153.3	85.06
153.4	43.34
153.5	35.26
153.6	49.2
153.7	113.38
153.8	210.96
153.9	256.68
154	202.26
154.1	87.7
154.2	0
154.3	15.62
154.4	299
154.5	754.32
154.6	1102.86
154.7	1252.58
154.8	1440.06
154.9	1814
155	2136.98
155.1	2141.4
155.2	1916.52
155.3	1675.18
155.4	1388.86
155.5	955.76
155.6	530.8
155.7	381.1
155.8	519.94
155.9	723.14
156	823.74
156.1	787.88
156.2	616.6
156.3	364.38
156.4	158.46
156.5	87.04
156.6	116.32
156.7	151.7
156.8	148.72
156.9	129.36
157	122.68
157.1	132.28
157.2	149.1
157.3	157.56
157.4	136.92
157.5	88.36
157.6	45.94
157.7	41.18
157.8	70.86
157.9	107.12
158	122.34
158.1	108.04
158.2	85.48
158.3	89.76
158.4	130.54
158.5	179.66
158.6	204.16
158.7	195.08
158.8	160.62
158.9	112.56
159	65.86
159.1	34.12
159.2	10.58
159.3	0
159.4	5.44
159.5	187.44
159.6	501.24
159.7	733.68
159.8	739.76
159.9	611.42
160	485.58
160.1	356.28
160.2	189.6
160.3	50.74
160.4	5.76
160.5	27.02
160.6	57.74
160.7	72.2
160.8	64.8
160.9	51.7
161	64.22
161.1	103.62
161.2	127.86
161.3	105.94
161.4	60.54
161.5	33.08
161.6	31.96
161.7	38.9
161.8	42.32
161.9	42.96
162	42.82
162.1	42.62
162.2	42.82
162.3	42.9
162.4	42.74
162.5	43.1
162.6	44.08
162.7	44.6
162.8	44.16
162.9	43.34
163	42.56
163.1	41.84
163.2	41.54
163.3	41.8
163.4	42.06
163.5	41.06
163.6	38.08
163.7	36.96
163.8	45.9
163.9	65.92
164	82.26
164.1	77.78
164.2	55.04
164.3	38.72
164.4	49.84
164.5	78.6
164.6	91.54
164.7	73.84
164.8	54.86
164.9	70.72
165	109.32
165.1	123.02
165.2	93.72
165.3	52.46
165.4	32.62
165.5	34.16
165.6	39.46
165.7	40.26
165.8	38.82
165.9	38.42
166	40.64
166.1	41.76
166.2	35.74
166.3	34.98
166.4	68.4
166.5	133.56
166.6	175.36
166.7	149.32
166.8	79.7
166.9	21.7
167	6.62
167.1	50.82
167.2	155.8
167.3	269.84
167.4	310.94
167.5	254.4
167.6	154.62
167.7	75.76
167.8	39.16
167.9	32.98
168	38.12
168.1	41.36
168.2	40.6
168.3	37.82
168.4	26.02
168.5	7.08
168.6	20.98
168.7	114.86
168.8	281.12
168.9	456.26
169	574.04
169.1	570.6
169.2	404.74
169.3	188.68
169.4	212.6
169.5	674.76
169.6	1390.04
169.7	1925.24
169.8	2072.52
169.9	2059.4
170	2238.76
170.1	2630.42
170.2	2827.4
170.3	2407.38
170.4	1450.52
170.5	537.9
170.6	147.24
170.7	205.52
170.8	350.04
170.9	407.32
171	410.6
171.1	356.64
171.2	219.72
171.3	69.26
171.4	0
171.5	0
171.6	18.96
171.7	171.02
171.8	402.8
171.9	592.68
172	657
172.1	605.18
172.2	464.26
172.3	265.04
172.4	86.78
172.5	3.36
172.6	2.18
172.7	33.14
172.8	83.92
172.9	148.98
173	192.56
173.1	194.72
173.2	194.62
173.3	247.88
173.4	353.78
173.5	457.04
173.6	510.26
173.7	492.66
173.8	384.6
173.9	209.78
174	102.24
174.1	194.88
174.2	406.92
174.3	493.6
174.4	351.04
174.5	128.76
174.6	11.46
174.7	23.54
174.8	78.48
174.9	109.4
175	105.66
175.1	85.28
175.2	64.8
175.3	46.7
175.4	37.82
175.5	53.78
175.6	87.64
175.7	112.5
175.8	123.58
175.9	135.78
176	141.18
176.1	116.82
176.2	71.16
176.3	38.94
176.4	33.14
176.5	37.88
176.6	40.24
176.7	40.58
176.8	40.58
176.9	39.7
177	37.98
177.1	37.64
177.2	41.64
177.3	48.92
177.4	53.52
177.5	51.66
177.6	46.68
177.7	43.5
177.8	42.3
177.9	41.04
178	39.28
178.1	36.96
178.2	35.32
178.3	39.1
178.4	57.06
178.5	99.28
178.6	160.08
178.7	201.68
178.8	182.38
178.9	115.54
179	73.14
179.1	103.4
179.2	165.6
179.3	180.06
179.4	127.12
179.5	59.72
179.6	28.22
179.7	30.36
179.8	37.76
179.9	40.62
180	49.04
180.1	66.14
180.2	77.26
180.3	45.8
180.4	0
180.5	0
180.6	239.52
180.7	801.88
180.8	1202.72
180.9	1062.1
181	536.06
181.1	94.6
181.2	0
181.3	14.06
181.4	146
181.5	313.84
181.6	435.26
181.7	431.3
181.8	345.92
181.9	273.12
182	218.98
182.1	139.32
182.2	58.6
182.3	41.14
182.4	80.9
182.5	107.42
182.6	87.08
182.7	63.28
182.8	86.32
182.9	135.92
183	148.62
183.1	105.06
183.2	45.68
183.3	16.22
183.4	39.6
183.5	118.58
183.6	220.72
183.7	278.48
183.8	245.98
183.9	149.46
184	61.4
184.1	35.9
184.2	70.9
184.3	116.78
184.4	123.58
184.5	88.52
184.6	43.98
184.7	12.54
184.8	15.92
184.9	89.66
185	217.64
185.1	295.9
185.2	245.72
185.3	122.14
185.4	37.42
185.5	23.7
185.6	35.9
185.7	40.66
185.8	38.76
185.9	35.14
186	35.32
186.1	50.08
186.2	77.66
186.3	95.64
186.4	85.04
186.5	49.02
186.6	16
186.7	47.42
186.8	189.18
186.9	368.44
187	419.68
187.1	283.26
187.2	92.98
187.3	3.36
187.4	29.48
187.5	104.48
187.6	177.76
187.7	212
187.8	188.9
187.9	142.7
188	124.22
188.1	142.46
188.2	181.86
188.3	247.96
188.4	345.52
188.5	428.82
188.6	427.16
188.7	324.14
188.8	180.82
188.9	74.46
189	32.52
189.1	31.24
189.2	39.42
189.3	46.7
189.4	56.92
189.5	69.78
189.6	74
189.7	63.32
189.8	48.02
189.9	40.14
190	39.42
190.1	39.88
190.2	39.9
190.3	39.94
190.4	36.96
190.5	28.94
190.6	22.4
190.7	30.96
190.8	88.14
190.9	252.92
191	521.08
191.1	728.08
191.2	673.26
191.3	378.44
191.4	90.24
191.5	0
191.6	21.66
191.7	88.16
191.8	166.02
191.9	245.58
192	261.32
192.1	182.3
192.2	75.02
192.3	19.7
192.4	20.5
192.5	33.82
192.6	37.92
192.7	38.7
192.8	41.14
192.9	43.66
193	44.76
193.1	44.84
193.2	44.56
193.3	39.24
193.4	26.28
193.5	27.16
193.6	74.14
193.7	159.4
193.8	231.04
193.9	251.34
194	231.24
194.1	194.06
194.2	146.58
194.3	132.82
194.4	236.36
194.5	444.72
194.6	633.84
194.7	771.82
194.8	945.68
194.9	1133.44
195	1218.42
195.1	1220.66
195.2	1204.9
195.3	1044.64
195.4	625.74
195.5	153.24
195.6	0
195.7	0
195.8	43.94
195.9	118.54
196	215.94
196.1	347.68
196.2	433.38
196.3	386.36
196.4	224.1
196.5	61.82
196.6	2.78
196.7	60.42
196.8	163.1
196.9	222.16
197	212.14
197.1	173.32
197.2	136.96
197.3	98.16
197.4	62.38
197.5	49.66
197.6	52.56
197.7	52.02
197.8	59.84
197.9	94.78
198	142.18
198.1	169.88
198.2	160.78
198.3	119.56
198.4	69.1
198.5	40.22
198.6	43.54
198.7	59.3
198.8	78.84
198.9	134.3
199	238
199.1	322.7
199.2	317.74
199.3	252.64
199.4	202.58
199.5	181.76
199.6	186.08
199.7	264.3
199.8	423.6
199.9	537.36
200	475.1
200.1	275.44
200.2	91.62
200.3	12.86
200.4	12.08
200.5	28.6
200.6	36.86
200.7	42.1
200.8	53.06
200.9	69.34
201	81.98
201.1	83.98
201.2	73.62
201.3	47.66
201.4	26.64
201.5	87.84
201.6	296.9
201.7	568.5
201.8	683.38
201.9	536.5
202	328.82
202.1	383.08
202.2	737.34
202.3	1049.06
202.4	990.26
202.5	631.94
202.6	307.18
202.7	190.56
202.8	191.44
202.9	192.2
203	184.36
203.1	178.32
203.2	146.72
203.3	85.86
203.4	36.3
203.5	24.32
203.6	34.2
203.7	43.4
203.8	46.46
203.9	46.04
204	45.14
204.1	44.8
204.2	41.24
204.3	33.4
204.4	35.96
204.5	68.28
204.6	119.28
204.7	145.16
204.8	120.36
204.9	70.66
205	37.88
205.1	32.04
205.2	36.2
205.3	38.64
205.4	41.06
205.5	46.18
205.6	51.04
205.7	50.9
205.8	45.58
205.9	40.24
206	38.86
206.1	40.48
206.2	42.14
206.3	42.8
206.4	42.76
206.5	42.64
206.6	43.42
206.7	45.14
206.8	45.9
206.9	44.26
207	41.56
207.1	40.08
207.2	40.36
207.3	41.48
207.4	42.56
207.5	42.82
207.6	41.86
207.7	40.4
207.8	39.66
207.9	40
208	40.86
208.1	41.44
208.2	41.52
208.3	41.58
208.4	42.42
208.5	44.16
208.6	45.38
208.7	44.38
208.8	40.28
208.9	34.52
209	35.94
209.1	55.82
209.2	86.98
209.3	100.76
209.4	84.18
209.5	60.72
209.6	55.58
209.7	72.54
209.8	114.92
209.9	180.94
210	229.32
210.1	208.24
210.2	128.04
210.3	53.9
210.4	24.92
210.5	25.78
210.6	33.28
210.7	45.22
210.8	62.46
210.9	75.66
211	75.94
211.1	67.56
211.2	51.56
211.3	27.84
211.4	70.98
211.5	306.88
211.6	682.1
211.7	890.56
211.8	731.64
211.9	417.66
212	302.42
212.1	415.56
212.2	493.38
212.3	378.44
212.4	170.92
212.5	31.06
212.6	0.3
212.7	18.88
212.8	29.84
212.9	32.48
213	56.38
213.1	106.46
213.2	144.32
213.3	140.68
213.4	123.72
213.5	130.96
213.6	141.76
213.7	114.7
213.8	60.4
213.9	24.26
214	25.56
214.1	44.7
214.2	60.24
214.3	97.68
214.4	207.5
214.5	353.74
214.6	389.4
214.7	243.36
214.8	76.18
214.9	108.62
215	319.96
215.1	463.54
215.2	383.22
215.3	176.18
215.4	25.32
215.5	0
215.6	46.12
215.7	111.14
215.8	155.18
215.9	158.8
216	127.88
216.1	84.2
216.2	48.48
216.3	39.88
216.4	67.22
216.5	110.06
216.6	140.88
216.7	190.14
216.8	334.46
216.9	556.96
217	682.68
217.1	562.34
217.2	273.64
217.3	31.18
217.4	0
217.5	31.02
217.6	181.8
217.7	304.8
217.8	302.02
217.9	182.62
218	60.5
218.1	15.76
218.2	27.04
218.3	42.32
218.4	43.88
218.5	38.24
218.6	36.6
218.7	50.08
218.8	75.54
218.9	90.98
219	80.82
219.1	56.62
219.2	40.52
219.3	38.16
219.4	39.78
219.5	38.94
219.6	40.72
219.7	52.52
219.8	70.22
219.9	78.18
220	67.62
220.1	48.98
220.2	38.08
220.3	37.78
220.4	36.82
220.5	27.14
220.6	27.72
220.7	71.92
220.8	148.58
220.9	188.6
221	149.32
221.1	75.64
221.2	36.66
221.3	39.94
221.4	46.2
221.5	37.54
221.6	40.3
221.7	84.4
221.8	151.08
221.9	178.98
222	137.88
222.1	69.4
222.2	30.4
222.3	28.7
222.4	37.82
222.5	42.2
222.6	42.68
222.7	41.44
222.8	40.76
222.9	44.32
223	49.92
223.1	47.96
223.2	37.94
223.3	43.1
223.4	92.72
223.5	182.5
223.6	261.88
223.7	261.46
223.8	161.5
223.9	70.4
224	153.06
224.1	394.86
224.2	548
224.3	433.16
224.4	174.38
224.5	8.54
224.6	0
224.7	25.88
224.8	41.18
224.9	43.1
225	43.36
225.1	42.8
225.2	42.08
225.3	41.66
225.4	42.3
225.5	44.24
225.6	44.88
225.7	32.24
225.8	0
225.9	0
226	125.18
226.1	375.34
226.2	554.2
226.3	485.78
226.4	241.32
226.5	41.18
226.6	0
226.7	6.58
226.8	33.7
226.9	66.2
227	111.66
227.1	144.1
227.2	135.98
227.3	95.04
227.4	54.94
227.5	37.06
227.6	35.8
227.7	36.18
227.8	32.62
227.9	33.86
228	52.38
228.1	83.32
228.2	101.06
228.3	88.62
228.4	60.38
228.5	42.1
228.6	39.96
228.7	42.88
228.8	43.48
228.9	43.02
229	43.2
229.1	43.38
229.2	43.06
229.3	42.78
229.4	43.06
229.5	43.42
229.6	43.1
229.7	41.04
229.8	33.28
229.9	23.02
230	37.6
230.1	103.04
230.2	186.92
230.3	211.94
230.4	151.78
230.5	67.76
230.6	26.54
230.7	27.06
230.8	32.8
230.9	35.04
231	52.52
231.1	88.38
231.2	115.68
231.3	109.32
231.4	76.92
231.5	44.66
231.6	28.06
231.7	36.48
231.8	76.72
231.9	124.64
232	134.56
232.1	110.12
232.2	111.88
232.3	159.08
232.4	187.56
232.5	146.12
232.6	72.2
232.7	30.04
232.8	28.8
232.9	38.6
233	43.54
233.1	47.36
233.2	52.26
233.3	54.22
233.4	50.86
233.5	40.66
233.6	24.24
233.7	24.14
233.8	76.12
233.9	166.26
234	215.34
234.1	174.1
234.2	93.14
234.3	51.64
234.4	60.1
234.5	75.26
234.6	70.78
234.7	55.84
234.8	48.62
234.9	55.62
235	68.5
235.1	76.72
235.2	80.6
235.3	84.88
235.4	86.5
235.5	78.3
235.6	60.5
235.7	41.06
235.8	30.82
235.9	41.72
236	76.52
236.1	113.62
236.2	119.98
236.3	89.66
236.4	52.18
236.5	34.52
236.6	34.48
236.7	37.54
236.8	38.74
236.9	40
237	40.48
237.1	35.24
237.2	27.02
237.3	40.96
237.4	101.14
237.5	178.12
237.6	200.78
237.7	144.46
237.8	65.28
237.9	24.9
238	27.04
238.1	45.12
238.2	63.2
238.3	69.86
238.4	57.44
238.5	46.38
238.6	69.88
238.7	119.42
238.8	142.72
238.9	111.7
239	58.48
239.1	27.76
239.2	28.36
239.3	44.8
239.4	62.76
239.5	70.94
239.6	59.4
239.7	33.5
239.8	23.98
239.9	68.48
240	175.3
240.1	302.4
240.2	374.76
240.3	338.6
240.4	213.3
240.5	77.16
240.6	0
240.7	0
240.8	69.7
240.9	205.38
241	302.58
241.1	271.66
241.2	144.88
241.3	39.7
241.4	16.58
241.5	40.56
241.6	60.38
241.7	62.02
241.8	54.44
241.9	45.34
242	37.96
242.1	41.24
242.2	67.14
242.3	103.84
242.4	115.38
242.5	92.66
242.6	74.48
242.7	88.4
242.8	106.14
242.9	91.56
243	56.6
243.1	35.44
243.2	34.84
243.3	39.2
243.4	40.04
243.5	39.66
243.6	40.18
243.7	38.86
243.8	33.32
243.9	34.86
244	62.64
244.1	108.98
244.2	132.1
244.3	106.34
244.4	58.16
244.5	29.64
244.6	23.26
244.7	15.82
244.8	13.82
244.9	48.64
245	137.4
245.1	292.74
245.2	533.88
245.3	906.46
245.4	1580.46
245.5	2728.92
245.6	3989.9
245.7	4447.36
245.8	3853.52
245.9	3400.74
246	4205.7
246.1	5443.92
246.2	5291.42
246.3	3432.5
246.4	1354.78
246.5	334.94
246.6	266.96
246.7	418.88
246.8	416.14
246.9	326.34
247	295.62
247.1	327.4
247.2	321.78
247.3	231.6
247.4	111.74
247.5	26.42
247.6	0.4
247.7	55.9
247.8	202.72
247.9	381.04
248	480.78
248.1	455.64
248.2	374.68
248.3	320.48
248.4	281.28
248.5	202.32
248.6	100.66
248.7	52.92
248.8	83.4
248.9	122.1
249	97.04
249.1	46.6
249.2	65.06
249.3	185.02
249.4	482.84
249.5	1184.14
249.6	2324.16
249.7	3363.5
249.8	3666.62
[truncated: 2,502 more rows]

## Sheet: Fig2c
ESI(+)m/z	Abundance
50	38.92
50.1	40.62
50.2	42.22
50.3	42.66
50.4	42.54
50.5	42.86
50.6	43.04
50.7	42.06
50.8	40.66
50.9	40.4
51	41.34
51.1	42.22
51.2	42.44
51.3	42.22
51.4	41.8
51.5	41.4
51.6	41.18
51.7	41
51.8	40.5
51.9	39.9
52	39.76
52.1	39.86
52.2	39.6
52.3	39.3
52.4	39.9
52.5	41.5
52.6	43.04
52.7	43.52
52.8	42.84
52.9	41.84
53	41.78
53.1	42.98
53.2	44.14
53.3	43.96
53.4	43.06
53.5	42.7
53.6	42.82
53.7	42.82
53.8	42.7
53.9	42.56
54	41.94
54.1	40.88
54.2	40.06
54.3	39.62
54.4	39.38
54.5	39.72
54.6	40.86
54.7	42.04
54.8	42.64
54.9	43.12
55	43.46
55.1	42.54
55.2	40.44
55.3	39.12
55.4	37.5
55.5	32.94
55.6	35.14
55.7	61.34
55.8	103.54
55.9	123.32
56	100.06
56.1	60.84
56.2	41.84
56.3	44.14
56.4	47.4
56.5	43.94
56.6	39.94
56.7	39.24
56.8	40.6
56.9	42.24
57	43.52
57.1	44.42
57.2	44.7
57.3	44.04
57.4	43.08
57.5	43.08
57.6	44.12
57.7	44.58
57.8	43.36
57.9	40.82
58	37.24
58.1	31.4
58.2	15.48
58.3	0
58.4	0
58.5	0
58.6	411.56
58.7	2036.9
58.8	4491.88
58.9	7066.08
59	9420.18
59.1	11765.6
59.2	13629.7
59.3	13282.7
59.4	9649.56
59.5	4401.66
59.6	760.3
59.7	231.42
59.8	1604.96
59.9	3038.76
60	3874.12
60.1	4221.96
60.2	3954
60.3	2858.82
60.4	1332.82
60.5	221.04
60.6	0
60.7	184.6
60.8	474.92
60.9	697.94
61	900.72
61.1	1008.12
61.2	929.34
61.3	714.3
61.4	467.02
61.5	241.28
61.6	72.02
61.7	0
61.8	0.08
61.9	52.1
62	113.06
62.1	145.12
62.2	124.28
62.3	73.42
62.4	37.7
62.5	31.5
62.6	38.02
62.7	44.14
62.8	50.4
62.9	56.34
63	56.3
63.1	44.88
63.2	18.48
63.3	0
63.4	0
63.5	0
63.6	333.8
63.7	1246.22
63.8	2473.96
63.9	3424.48
64	3690.4
64.1	3429.04
64.2	2983.08
64.3	2378.8
64.4	1511.78
64.5	601.04
64.6	69.54
64.7	41.16
64.8	230.86
64.9	315.96
65	231.98
65.1	106.56
65.2	43.62
65.3	36.5
65.4	39.14
65.5	37.68
65.6	38.4
65.7	39.84
65.8	39.2
65.9	39
66	40.96
66.1	43.66
66.2	44.78
66.3	44.16
66.4	43.48
66.5	43.6
66.6	43.74
66.7	43.26
66.8	42.56
66.9	42.32
67	42.72
67.1	43.18
67.2	42.64
67.3	40.78
67.4	39.42
67.5	41.5
67.6	47.32
67.7	52.48
67.8	52.04
67.9	46.7
68	41.6
68.1	33.46
68.2	0
68.3	0
68.4	0
68.5	0
68.6	834.82
68.7	2631.72
68.8	4499.38
68.9	5562.64
69	5875.54
69.1	6184.42
69.2	6714.72
69.3	6675.32
69.4	5261
69.5	2876.82
69.6	865.86
69.7	45.42
69.8	63.58
69.9	254.36
70	418.08
70.1	545.9
70.2	513.94
70.3	307.76
70.4	100.64
70.5	15.86
70.6	16.9
70.7	31.46
70.8	38.3
70.9	41.54
71	43.12
71.1	43.5
71.2	43.6
71.3	43.7
71.4	43.3
71.5	42.98
71.6	45.26
71.7	50.06
71.8	52.6
71.9	49.36
72	43.28
72.1	39.48
72.2	38.9
72.3	39.36
72.4	39.62
72.5	38.74
72.6	37.32
72.7	42.54
72.8	61.74
72.9	85.6
73	91.9
73.1	72.56
73.2	43.86
73.3	28
73.4	37.14
73.5	67.26
73.6	99.3
73.7	113.44
73.8	109.04
73.9	134.82
74	284.3
74.1	570.52
74.2	806.66
74.3	756.06
74.4	432.98
74.5	104.78
74.6	0
74.7	0
74.8	37.98
74.9	59.88
75	59.22
75.1	52.84
75.2	55.76
75.3	64.44
75.4	79.96
75.5	138.96
75.6	276.32
75.7	468.02
75.8	658.12
75.9	848.18
76	1100.7
76.1	1398.28
76.2	1550.5
76.3	1354.66
76.4	855.3
76.5	339.56
76.6	49.9
76.7	0
76.8	9.5
76.9	0
77	6.12
77.1	182.48
77.2	486.22
77.3	641.14
77.4	476.14
77.5	167.12
77.6	0
77.7	0
77.8	25.5
77.9	40.62
78	41.04
78.1	41.26
78.2	41.24
78.3	41.02
78.4	40.56
78.5	39.96
78.6	39.88
78.7	40.6
78.8	41.38
78.9	41.14
79	40.02
79.1	39.22
79.2	39.62
79.3	41.18
79.4	43.06
79.5	44.08
79.6	43.58
79.7	42.18
79.8	41.16
79.9	41.12
80	40.94
80.1	36.44
80.2	18.94
80.3	0
80.4	39.98
80.5	227.2
80.6	499.1
80.7	652.92
80.8	572.74
80.9	428.1
81	562.54
81.1	1094.42
81.2	1650
81.3	1675.62
81.4	1076.86
81.5	345.04
81.6	0
81.7	0
81.8	37.56
81.9	165.08
82	321.98
82.1	417
82.2	353.64
82.3	183.72
82.4	47.48
82.5	8.98
82.6	27.56
82.7	50.78
82.8	61.08
82.9	58.3
83	48.24
83.1	40.12
83.2	37
83.3	30.36
83.4	15.24
83.5	21.5
83.6	91.9
83.7	205.72
83.8	294.38
83.9	354.28
84	435.3
84.1	502.6
84.2	450.8
84.3	278.92
84.4	111.84
84.5	32.76
84.6	19.68
84.7	40.5
84.8	89.86
84.9	138.84
85	142.52
85.1	98.66
85.2	50.14
85.3	30
85.4	32.34
85.5	37.3
85.6	38.42
85.7	38.68
85.8	39.4
85.9	40.4
86	43.7
86.1	51.48
86.2	60.24
86.3	62.16
86.4	54.76
86.5	44.94
86.6	40.14
86.7	40.24
86.8	41.14
86.9	41.34
87	41.7
87.1	42.3
87.2	42.3
87.3	41.54
87.4	40.76
87.5	40.64
87.6	41.08
87.7	41.56
87.8	41.72
87.9	41.56
88	41.48
88.1	41.94
88.2	42.98
88.3	43.92
88.4	43.9
88.5	42.96
88.6	42.16
88.7	39.94
88.8	33.82
88.9	34.3
89	63.52
89.1	119.44
89.2	157.96
89.3	140.1
89.4	76.4
89.5	7.96
89.6	0
89.7	53.26
89.8	221.82
89.9	453.28
90	689.42
90.1	828.22
90.2	743.82
90.3	441.26
90.4	121.46
90.5	0
90.6	0
90.7	25.32
90.8	36.08
90.9	42.24
91	62.4
91.1	84.88
91.2	89
91.3	70.94
91.4	48.74
91.5	38.54
91.6	38.7
91.7	40.34
91.8	40.36
91.9	39.8
92	39.12
92.1	38.6
92.2	38.72
92.3	39.38
92.4	40.22
92.5	40.82
92.6	40.98
92.7	41.76
92.8	45.06
92.9	50.02
93	52.24
93.1	49.12
93.2	43.76
93.3	40.9
93.4	41.4
93.5	42.98
93.6	43.96
93.7	44.1
93.8	43.76
93.9	43.34
94	42.86
94.1	41.94
94.2	40.58
94.3	39.36
94.4	38.84
94.5	39.4
94.6	41.06
94.7	42.96
94.8	44.06
94.9	44.16
95	43.66
95.1	42.84
95.2	42.02
95.3	41.84
95.4	42.24
95.5	42.2
95.6	41.42
95.7	40.76
95.8	41.2
95.9	42.4
96	43.2
96.1	42.86
96.2	41.68
96.3	40.22
96.4	37.68
96.5	33.88
96.6	36.06
96.7	54.86
96.8	84.98
96.9	101.12
97	86.9
97.1	56.94
97.2	37.26
97.3	35.56
97.4	41.34
97.5	44.72
97.6	46.8
97.7	55.06
97.8	70.9
97.9	84.2
98	84.4
98.1	70.4
98.2	46.18
98.3	32.38
98.4	73.08
98.5	190
98.6	366.34
98.7	594.76
98.8	871.62
98.9	1131.9
99	1253.68
99.1	1144.18
99.2	812.9
99.3	387.12
99.4	52.66
99.5	0
99.6	14.98
99.7	169.56
99.8	302.96
99.9	398.1
100	450.96
100.1	417.6
100.2	275.32
100.3	100.08
100.4	2.68
100.5	9.78
100.6	68.2
100.7	121.64
100.8	144.22
100.9	147.06
101	156.96
101.1	152.14
101.2	56.64
101.3	0
101.4	209.04
101.5	1555.1
101.6	3937.02
101.7	6184.68
101.8	6891.22
101.9	5902.62
102	4633.18
102.1	4538.5
102.2	5312.06
102.3	5224.52
102.4	3478.92
102.5	1342.46
102.6	390.84
102.7	573.26
102.8	850.28
102.9	904.86
103	1232.24
103.1	2030.36
103.2	2780.34
103.3	2830.5
103.4	2099.82
103.5	1137.12
103.6	520.76
103.7	372.6
103.8	510.44
103.9	784.02
104	1045.22
104.1	1058.5
104.2	745.24
104.3	360.72
104.4	184.94
104.5	197.62
104.6	231.44
104.7	245.34
104.8	279.58
104.9	306.52
105	273.74
105.1	196.88
105.2	125.2
105.3	75.12
105.4	41.02
105.5	27
105.6	36.26
105.7	53.8
105.8	66.02
105.9	82.68
106	115.54
106.1	145.04
106.2	136.68
106.3	91.5
106.4	48.86
106.5	34.98
106.6	39.3
106.7	43.02
106.8	42.42
106.9	41.54
107	41.68
107.1	41.68
107.2	40.92
107.3	40.02
107.4	39.96
107.5	40.66
107.6	41.1
107.7	40.78
107.8	40.2
107.9	40.02
108	40.34
108.1	41.22
108.2	42.46
108.3	42.9
108.4	41.48
108.5	39.38
108.6	39.3
108.7	41.78
108.8	44.34
108.9	44.74
109	43.46
109.1	41.52
109.2	36
109.3	25.86
109.4	25.4
109.5	51.84
109.6	98.28
109.7	171.22
109.8	329.84
109.9	593.54
110	853.56
110.1	969.92
110.2	901.64
110.3	683.36
110.4	376.62
110.5	101.94
110.6	0
110.7	56.42
110.8	150.9
110.9	165.28
111	109.52
111.1	51.8
111.2	30.38
111.3	34.68
111.4	41.1
111.5	42.46
111.6	41.7
111.7	40.86
111.8	40.72
111.9	41.24
112	41.22
112.1	38.88
112.2	35.6
112.3	38.86
112.4	55.28
112.5	77.8
112.6	88.16
112.7	77.48
112.8	49.78
112.9	13.42
113	4.34
113.1	82.86
113.2	240.92
113.3	361.28
113.4	354.34
113.5	285.34
113.6	272.26
113.7	311.06
113.8	303.82
113.9	221.9
114	153.92
114.1	191.32
114.2	298.66
114.3	357.74
114.4	369.48
114.5	478.72
114.6	705.14
114.7	836.62
114.8	757.04
114.9	673.06
115	771.96
115.1	867.86
115.2	710.14
115.3	480.38
115.4	596.42
115.5	1068.06
115.6	1477.88
115.7	1651.38
115.8	1860.5
115.9	2215.96
116	2357.6
116.1	1977.68
116.2	1254.98
116.3	582.18
116.4	169.74
116.5	23.44
116.6	44.56
116.7	90.04
116.8	106.44
116.9	168.98
117	302.44
117.1	388.12
117.2	330.06
117.3	224.64
117.4	268.02
117.5	494.94
117.6	692.34
117.7	637.06
117.8	378.22
117.9	184.6
118	211.6
118.1	335.4
118.2	351.98
118.3	222.08
118.4	52.32
118.5	0
118.6	0
118.7	229.78
118.8	617.62
118.9	875.38
119	774.68
119.1	412.34
119.2	85.82
119.3	0
119.4	0
119.5	88.8
119.6	221.26
119.7	281.04
119.8	214.82
119.9	88.56
120	0
120.1	0
120.2	0
120.3	89.44
120.4	614.04
120.5	1415.14
120.6	2018.88
120.7	2042.46
120.8	1667.96
120.9	1335.42
121	1123.62
121.1	802.04
121.2	364.16
121.3	135.88
121.4	328.32
121.5	766.62
121.6	1207.7
121.7	1662.48
121.8	2168.14
121.9	2540.88
122	2659.82
122.1	2653.78
122.2	2512.02
122.3	1961.16
122.4	1023.48
122.5	203.6
122.6	0
122.7	0
122.8	70.54
122.9	170.4
123	181.22
123.1	130.44
123.2	108.34
123.3	160.44
123.4	218.86
123.5	198.62
123.6	107.18
123.7	18.06
123.8	0
123.9	85.84
124	238.74
124.1	336.3
124.2	286.6
124.3	143.9
124.4	37.1
124.5	13.98
124.6	25.12
124.7	27.3
124.8	39.14
124.9	94.1
125	170.4
125.1	197.94
125.2	146
125.3	66.76
125.4	23.58
125.5	19.98
125.6	31.28
125.7	55.26
125.8	91.52
125.9	110.14
126	88.92
126.1	62.82
126.2	86.78
126.3	149.62
126.4	176.72
126.5	123.18
126.6	29.28
126.7	0
126.8	115.32
126.9	330.52
127	459.34
127.1	374.78
127.2	166.98
127.3	26.4
127.4	21.66
127.5	77.38
127.6	109.86
127.7	100.5
127.8	74.02
127.9	58.52
128	58.26
128.1	57.98
128.2	47.5
128.3	29.14
128.4	20.68
128.5	56.72
128.6	148.08
128.7	236.3
128.8	240.46
128.9	157.46
129	62.18
129.1	6.52
129.2	0
129.3	0
129.4	128.34
129.5	543.2
129.6	987.82
129.7	1039.64
129.8	631.86
129.9	251.3
130	345.16
130.1	731.24
130.2	890.76
130.3	681.46
130.4	432.5
130.5	440.5
130.6	660.8
130.7	850.74
130.8	874.72
130.9	884.62
131	1124.46
131.1	1481.84
131.2	1486.66
131.3	948.92
131.4	280.16
131.5	0
131.6	10
131.7	165.82
131.8	258.64
131.9	255.16
132	175.58
132.1	81.02
132.2	30.22
132.3	25.28
132.4	35.04
132.5	40.74
132.6	42.22
132.7	42.9
132.8	43.68
132.9	44.2
133	42.72
133.1	29.22
133.2	3.96
133.3	20.14
133.4	134.46
133.5	298.14
133.6	415.54
133.7	502.72
133.8	625.86
133.9	716.26
134	641.34
134.1	428.4
134.2	236.84
134.3	144.78
134.4	108.66
134.5	80.74
134.6	51.6
134.7	27.78
134.8	31.04
134.9	78.06
135	139.58
135.1	143.44
135.2	62.64
135.3	14.12
135.4	162.46
135.5	460.96
135.6	628.36
135.7	483.46
135.8	184.08
135.9	48.14
136	220.32
136.1	554.56
136.2	760.56
136.3	662.7
136.4	356.76
136.5	89.74
136.6	0
136.7	23.22
136.8	70.8
136.9	95.5
137	100.26
137.1	95.96
137.2	86.32
137.3	73.16
137.4	64.64
137.5	67.76
137.6	75.92
137.7	74.72
137.8	60.28
137.9	44.3
138	39.36
138.1	44.72
138.2	51.54
138.3	57.56
138.4	62.36
138.5	59.34
138.6	57.6
138.7	86.94
138.8	144.34
138.9	172.4
139	137.28
139.1	84.14
139.2	59.2
139.3	48.2
139.4	62.92
139.5	174.46
139.6	362.16
139.7	459.68
139.8	362.98
139.9	174.18
140	51.58
140.1	28.7
140.2	50.72
140.3	85.4
140.4	175.36
140.5	455.34
140.6	1000.04
140.7	1605.4
140.8	2018.38
140.9	2383.12
141	2981.48
141.1	3543.7
141.2	3403.92
141.3	2413.68
141.4	1201.04
141.5	450.42
141.6	287.16
141.7	377.88
141.8	369.48
141.9	208.04
142	97.8
142.1	160.48
142.2	267.86
142.3	275.04
142.4	231.32
142.5	226.94
142.6	228.92
142.7	263.36
142.8	517.04
142.9	1000.4
143	1354.54
143.1	1262.34
143.2	837.04
143.3	398.02
143.4	103.62
143.5	0
143.6	68.54
143.7	285.66
143.8	425.48
143.9	357.08
144	168.44
144.1	30.52
144.2	0
144.3	9.9
144.4	22.52
144.5	62
144.6	141.54
144.7	227.04
144.8	298.98
144.9	373.66
145	425.88
145.1	374.28
145.2	208.66
145.3	84.96
145.4	215.9
145.5	616.48
145.6	990.94
145.7	993.96
145.8	629.5
145.9	288.04
146	351.2
146.1	793.26
146.2	1192.48
146.3	1152.6
146.4	707.84
146.5	246.14
146.6	44.46
146.7	36.46
146.8	49.78
146.9	44.86
147	51.52
147.1	54.94
147.2	32.18
147.3	23.02
147.4	95.6
147.5	233.38
147.6	315.04
147.7	259.02
147.8	129.78
147.9	44.46
148	33.3
148.1	47.82
148.2	51.68
148.3	44.3
148.4	33.86
148.5	34.26
148.6	61.68
148.7	105.44
148.8	127
148.9	112.52
149	96.46
149.1	104.14
149.2	110.68
149.3	88.18
149.4	52.74
149.5	34.16
149.6	33.76
149.7	32.66
149.8	25.74
149.9	44.62
150	127.08
150.1	240.68
150.2	283.44
150.3	206.98
150.4	87.06
150.5	21.94
150.6	19.3
150.7	33.52
150.8	51.18
150.9	81.08
151	106.68
151.1	101.92
151.2	70.82
151.3	42.22
151.4	35.78
151.5	47.5
151.6	62.18
151.7	66.98
151.8	58.88
151.9	45.58
152	34.08
152.1	25.82
152.2	32.6
152.3	69.32
152.4	105.68
152.5	92.96
152.6	95.1
152.7	263.84
152.8	579.2
152.9	773.3
153	651.4
153.1	346.24
153.2	127.54
153.3	90.64
153.4	141.42
153.5	172.34
153.6	153.42
153.7	110.54
153.8	77.28
153.9	61.42
154	50.54
154.1	35.92
154.2	20.82
154.3	17.4
154.4	52.22
154.5	169.24
154.6	370.74
154.7	562.48
154.8	671.04
154.9	780.78
155	967.5
155.1	1062.02
155.2	841.64
155.3	402.82
155.4	73.74
155.5	4.38
155.6	73.08
155.7	128.22
155.8	126.16
155.9	89.38
156	56.86
156.1	51.12
156.2	58.14
156.3	52.6
156.4	31.68
156.5	14.92
156.6	39.72
156.7	152.14
156.8	342.4
156.9	491.06
157	468.16
157.1	306.8
157.2	177.6
157.3	163.1
157.4	175.28
157.5	134.56
157.6	92.2
157.7	110.16
157.8	144.8
157.9	127.28
158	69.74
158.1	30.44
158.2	33
158.3	59.4
158.4	83.72
158.5	88.9
158.6	73.24
158.7	51.9
158.8	41.38
158.9	42.56
159	44.86
159.1	39.98
159.2	32.06
159.3	34.86
159.4	53.74
159.5	96.72
159.6	204.52
159.7	392.26
159.8	549.36
159.9	514.08
160	289.42
160.1	70.72
160.2	12.7
160.3	71.84
160.4	117.58
160.5	100.78
160.6	63.92
160.7	52.7
160.8	66.36
160.9	77.76
161	72.5
161.1	56.88
161.2	39.54
161.3	25.46
161.4	28.24
161.5	66.02
161.6	133.3
161.7	190.98
161.8	199.92
161.9	157.94
162	96.34
162.1	49.48
162.2	31.74
162.3	34.8
162.4	41.74
162.5	43.2
162.6	40.42
162.7	39.56
162.8	47.2
162.9	61.38
163	69.1
163.1	61.88
163.2	47.58
163.3	39.12
163.4	38.42
163.5	38.48
163.6	34.38
163.7	32.5
163.8	53.8
163.9	110.4
164	170.78
164.1	180
164.2	128.78
164.3	66.78
164.4	36.8
164.5	35.8
164.6	45.9
164.7	58.94
164.8	64.72
164.9	56.94
165	53.88
165.1	76.06
165.2	107.54
165.3	111.84
165.4	82.34
165.5	48.06
165.6	32.3
165.7	32.4
165.8	39.54
165.9	52.56
166	65.44
166.1	63.62
166.2	50.82
166.3	61.48
166.4	115.86
166.5	173.5
166.6	172.24
166.7	110.66
166.8	49.48
166.9	32.36
167	49.8
167.1	78.3
167.2	106.8
167.3	122.68
167.4	112.6
167.5	83.1
167.6	55.66
167.7	41.7
167.8	38.16
167.9	41.18
168	48.1
168.1	52.38
168.2	49.78
168.3	44.42
168.4	42
168.5	42.42
168.6	42.76
168.7	42.18
168.8	41.56
168.9	39.8
169	19.06
169.1	0
169.2	0
169.3	119.02
169.4	559.8
169.5	1010.94
169.6	1393.46
169.7	1935.56
169.8	2565.48
169.9	2721.66
170	2173.36
170.1	1434.08
170.2	991.72
170.3	724.84
170.4	388.44
170.5	114.68
170.6	125
170.7	323.26
170.8	418.22
170.9	300.34
171	149.42
171.1	143.2
171.2	215.02
171.3	253.1
171.4	335.48
171.5	534.9
171.6	714.64
171.7	778.98
171.8	851.12
171.9	974.36
172	982.86
172.1	844.82
172.2	741.96
172.3	695.7
172.4	526.36
172.5	231.52
172.6	21
172.7	0
172.8	16.76
172.9	34.64
173	40.1
173.1	46.68
173.2	38.28
173.3	14.8
173.4	65.32
173.5	300.08
173.6	638.46
173.7	797.22
173.8	651.02
173.9	482.84
174	622.58
174.1	930.38
174.2	957.76
174.3	580.2
174.4	138.76
174.5	0
174.6	0
174.7	33.62
174.8	40.9
174.9	56.02
175	128.58
175.1	224.2
175.2	254.02
175.3	184.26
175.4	81.98
175.5	25.04
175.6	19.44
175.7	33
175.8	53
175.9	72.44
176	69.48
176.1	56.58
176.2	109.08
176.3	265.38
176.4	419.24
176.5	407.38
176.6	229.26
176.7	101.74
176.8	222.46
176.9	508.12
177	663.18
177.1	523.36
177.2	230.66
177.3	27.18
177.4	0
177.5	15.24
177.6	36.7
177.7	41.68
177.8	42.72
177.9	42.82
178	41.6
178.1	40.14
178.2	40.06
178.3	41.38
178.4	42.02
178.5	40.18
178.6	38.1
178.7	39.96
178.8	39.1
178.9	27.24
179	37.94
179.1	127.9
179.2	269.1
179.3	332.54
179.4	246.04
179.5	96.78
179.6	13.04
179.7	17.06
179.8	50.36
179.9	71.36
180	73.34
180.1	61.72
180.2	55.16
180.3	75.14
180.4	105.62
180.5	99.46
180.6	76.14
180.7	148.08
180.8	348.34
180.9	512.42
181	467.02
181.1	263.02
181.2	88.98
181.3	29.96
181.4	37.22
181.5	62.72
181.6	99.16
181.7	129.06
181.8	124.96
181.9	88.9
182	51.88
182.1	36.98
182.2	38.92
182.3	42.22
182.4	42.28
182.5	41.92
182.6	41.9
182.7	41.32
182.8	40.38
182.9	40.16
183	40.96
183.1	39.22
183.2	28.66
183.3	19.06
183.4	42.9
183.5	115.54
183.6	207.8
183.7	278.84
183.8	304.54
183.9	281.5
184	259.42
184.1	319.48
184.2	440.24
184.3	468.06
184.4	319
184.5	111.12
184.6	1.62
184.7	1.84
184.8	33.64
184.9	56.54
185	69.84
185.1	70.64
185.2	58.8
185.3	45.7
185.4	40.24
185.5	40.88
185.6	39.48
185.7	30.14
185.8	26.62
185.9	62.78
186	141.76
186.1	199.06
186.2	178.32
186.3	130.5
186.4	150.34
186.5	223.54
186.6	237.14
186.7	148.8
186.8	53.24
186.9	51.76
187	123.5
187.1	167.28
187.2	133.24
187.3	65.78
187.4	25.28
187.5	18.82
187.6	27.5
187.7	54.22
187.8	99.96
187.9	132
188	126.26
188.1	108.58
188.2	106.5
188.3	104.4
188.4	103.96
188.5	161.92
188.6	284.64
188.7	359.08
188.8	282.52
188.9	113.54
189	24.52
189.1	111.64
189.2	283.8
189.3	357.24
189.4	261.04
189.5	110.18
189.6	47.82
189.7	77.18
189.8	105.1
189.9	85.42
190	47.8
190.1	31.48
190.2	44.96
190.3	69.68
190.4	79.66
190.5	68.14
190.6	61.96
190.7	91.54
190.8	140.44
190.9	155.4
191	115.68
191.1	58.92
191.2	26.26
191.3	19.74
191.4	31.66
191.5	69.4
191.6	121.88
191.7	145.28
191.8	116.08
191.9	65.12
192	35.16
192.1	32.62
192.2	38.48
192.3	41.58
192.4	42.56
192.5	42.9
192.6	43.02
192.7	42.92
192.8	41.9
192.9	40.16
193	39.44
193.1	40.92
193.2	42.82
193.3	38.04
193.4	24.6
193.5	28
193.6	82.38
193.7	172.16
193.8	235.76
193.9	241.14
194	209.2
194.1	154.16
194.2	72.88
194.3	18.14
194.4	91.54
194.5	296.4
194.6	471.28
194.7	453.9
194.8	268.92
194.9	82.42
195	7.06
195.1	23.56
195.2	64.44
195.3	91.72
195.4	97.28
195.5	88.34
195.6	84.14
195.7	99.46
195.8	123.64
195.9	127.26
196	98.44
196.1	71.02
196.2	97.94
196.3	186.28
196.4	275.56
196.5	293.6
196.6	231.96
196.7	166.58
196.8	189.1
196.9	302.18
197	406.52
197.1	407.3
197.2	309.78
197.3	201.18
197.4	155.98
197.5	164.82
197.6	155.66
197.7	99.8
197.8	81.64
197.9	205.74
198	428.36
198.1	561.2
198.2	483.26
198.3	281.66
198.4	127.84
198.5	78.26
198.6	75.78
198.7	80.6
198.8	100.4
198.9	140.2
199	199.42
199.1	279.56
199.2	357.68
199.3	393.82
199.4	366.18
199.5	306.86
199.6	322.3
199.7	502.06
199.8	823.92
199.9	1284.64
200	1971.84
200.1	2710.8
200.2	2891.98
200.3	2127.36
200.4	875
200.5	0
200.6	0
200.7	2.36
200.8	327.26
200.9	544.32
201	569.6
201.1	403.58
201.2	144.64
201.3	0
201.4	123.08
201.5	514.4
201.6	860.1
201.7	914.18
201.8	773.1
201.9	695.88
202	741.12
202.1	741.18
202.2	573.74
202.3	308.7
202.4	89.98
202.5	0
202.6	0
202.7	84.12
202.8	199.68
202.9	251.6
203	194.42
203.1	86.4
203.2	24.78
203.3	42.36
203.4	93.34
203.5	117.76
203.6	97.16
203.7	58.44
203.8	34.22
203.9	30.24
204	41.9
204.1	73.64
204.2	115.08
204.3	130.74
204.4	102.72
204.5	58.26
204.6	33.66
204.7	30.14
204.8	27
204.9	27.1
205	58.08
205.1	124.44
205.2	184.14
205.3	189.6
205.4	140.4
205.5	78.66
205.6	41.42
205.7	34.54
205.8	43.8
205.9	53.44
206	55.46
206.1	50.58
206.2	43.86
206.3	39.76
206.4	39.44
206.5	40.9
206.6	42.3
206.7	43.3
206.8	44.1
206.9	44.44
207	44.06
207.1	43.28
207.2	42.76
207.3	42.68
207.4	42.28
207.5	40.48
207.6	38.96
207.7	44.4
207.8	60.28
207.9	76.6
208	77.7
208.1	62.36
208.2	45.6
208.3	39.26
208.4	40.78
208.5	42.52
208.6	42.04
208.7	40.72
208.8	39.76
208.9	39.66
209	40.76
209.1	43
209.2	45.48
209.3	45.28
209.4	39.72
209.5	28.2
209.6	17.78
209.7	44.62
209.8	163.42
209.9	357.5
210	491.38
210.1	440.76
210.2	250.48
210.3	80.36
210.4	20.44
210.5	37.82
210.6	69.34
210.7	84.64
210.8	78.14
210.9	59
211	43.52
211.1	36.92
211.2	25.52
211.3	0
211.4	0
211.5	75.8
211.6	495.5
211.7	1016.44
211.8	1194.58
211.9	854.68
212	349.66
212.1	128.12
212.2	217.94
212.3	319.52
212.4	252.3
212.5	98.9
212.6	0
212.7	0
212.8	63.42
212.9	191.52
213	291.16
213.1	275.48
213.2	162.88
213.3	55.96
213.4	19.58
213.5	41.58
213.6	82.26
213.7	107.8
213.8	99.32
213.9	67.18
214	40.58
214.1	33.62
214.2	36.22
214.3	33.54
214.4	25.06
214.5	33.88
214.6	85.56
214.7	158.92
214.8	188.4
214.9	151.32
215	109.36
215.1	117.6
215.2	143.18
215.3	126.58
215.4	74.32
215.5	36
215.6	29.92
215.7	37.18
215.8	41.56
215.9	41.58
216	37.44
216.1	31.74
216.2	40.22
216.3	70.1
216.4	95.4
216.5	95.34
216.6	115.86
216.7	249.02
216.8	510.6
216.9	746.68
217	749
217.1	520.7
217.2	315.78
217.3	310.94
217.4	381.28
217.5	340.16
217.6	226.74
217.7	176.56
217.8	177.74
217.9	140.18
218	66.38
218.1	17.48
218.2	9.54
218.3	21.6
218.4	57.1
218.5	160.44
218.6	361.3
218.7	587.56
218.8	682.7
218.9	564.46
219	324.6
219.1	122.7
219.2	29.34
219.3	13.14
219.4	25.72
219.5	45.32
219.6	63.72
219.7	72.08
219.8	65.5
219.9	51.26
220	41.78
220.1	39.66
220.2	37.56
220.3	34.16
220.4	42.32
220.5	70.88
220.6	102.6
220.7	107.36
220.8	80.04
220.9	47.26
221	32.96
221.1	35.22
221.2	40.22
221.3	41.14
221.4	38.94
221.5	38.38
221.6	46.42
221.7	64.8
221.8	83
221.9	88.42
222	82.12
222.1	74.3
222.2	67.78
222.3	58.22
222.4	46.86
222.5	40.1
222.6	39.12
222.7	40.04
222.8	41.32
222.9	43.28
223	44.48
223.1	43.54
223.2	41.56
223.3	40.4
223.4	40.4
223.5	40.84
223.6	41.44
223.7	42.12
223.8	43.36
223.9	46.72
224	52.26
224.1	56.12
224.2	54.58
224.3	49.22
224.4	44.28
224.5	40.9
224.6	39.7
224.7	45.84
224.8	61.58
224.9	76.52
225	76.28
225.1	60.4
225.2	42.44
225.3	35.54
225.4	42.84
225.5	57.16
225.6	65.54
225.7	60.32
225.8	47.54
225.9	39.22
226	39.34
226.1	42.82
226.2	45.36
226.3	47.1
226.4	49.92
226.5	55.94
226.6	65.14
226.7	71.9
226.8	68.66
226.9	55.86
227	43.34
227.1	38.8
227.2	40.16
227.3	41.46
227.4	40.82
227.5	39.52
227.6	38.66
227.7	38.7
227.8	39.62
227.9	40.66
228	41.06
228.1	41.38
228.2	42.6
228.3	44
228.4	43.52
228.5	41.08
228.6	38.18
228.7	35.62
228.8	37.18
228.9	49.74
229	70.42
229.1	81.76
229.2	72.2
229.3	52.66
229.4	41.26
229.5	40.92
229.6	43.02
229.7	42.78
229.8	41.26
229.9	39.66
230	38.72
230.1	39.54
230.2	41.82
230.3	42.72
230.4	37.68
230.5	29.86
230.6	40.7
230.7	89.08
230.8	150.6
230.9	168.24
231	119.76
231.1	50.1
231.2	25.48
231.3	67.24
231.4	132.66
231.5	157.2
231.6	120
231.7	58.52
231.8	18.44
231.9	19.92
232	66
232.1	133.72
232.2	166.98
232.3	132.34
232.4	66.94
232.5	29.2
232.6	29.18
232.7	39.62
232.8	43.54
232.9	42.38
233	39.92
233.1	38.24
233.2	38.62
233.3	40.26
233.4	42.34
233.5	43.6
233.6	42.46
233.7	43.56
233.8	57.26
233.9	81.18
234	93.64
234.1	79.76
234.2	52.9
234.3	31.26
234.4	13.1
234.5	10.52
234.6	72.56
234.7	208.8
234.8	322.52
234.9	304.52
235	174.86
235.1	54.16
235.2	13.28
235.3	23.9
235.4	37.52
235.5	40.06
235.6	35.36
235.7	32.3
235.8	49.4
235.9	94.52
236	138.86
236.1	140.2
236.2	96.2
236.3	48.1
236.4	28.22
236.5	30.86
236.6	35.98
236.7	34.48
236.8	28.16
236.9	31.4
237	73.62
237.1	162.2
237.2	240.66
237.3	232.52
237.4	151.52
237.5	120
237.6	219.46
237.7	358.84
237.8	375.78
237.9	250.68
238	120
238.1	81.3
238.2	93.26
238.3	83.38
238.4	51.88
238.5	32.9
238.6	28.64
238.7	27.36
238.8	46.24
238.9	110.7
239	194.06
239.1	221.8
239.2	161.96
239.3	73.86
239.4	33.86
239.5	47.02
239.6	65.8
239.7	62.8
239.8	46.9
239.9	20.48
240	0
240.1	19.34
240.2	210.12
240.3	481.32
240.4	608.06
240.5	503.98
240.6	323.48
240.7	231.86
240.8	255.18
240.9	356.64
241	465.46
241.1	459.5
241.2	294.12
241.3	94.72
241.4	0.84
241.5	8.08
241.6	34.98
241.7	43.82
241.8	42.46
241.9	30.38
242	7.02
242.1	23.9
242.2	147.6
242.3	329.96
242.4	405.64
242.5	293.52
242.6	110.36
242.7	11.1
242.8	11.12
242.9	33.88
243	40.5
243.1	41.58
243.2	45.72
243.3	49.08
243.4	48.12
243.5	44.2
243.6	41.24
243.7	37.8
243.8	30.34
243.9	33.06
244	71.42
244.1	134.9
244.2	166.78
244.3	132.68
244.4	69.42
244.5	29.9
244.6	13.66
244.7	4.76
244.8	41.64
244.9	162.54
245	293
245.1	336.08
245.2	419.56
245.3	799.24
245.4	1387.8
245.5	1741.34
245.6	1727.58
245.7	1759.9
245.8	2117.24
245.9	2536.16
246	2700.1
246.1	2602.16
246.2	2256.08
246.3	1586.82
246.4	754.52
246.5	134.58
246.6	0
246.7	0
246.8	71.96
246.9	232.68
247	316.28
247.1	300.38
247.2	256.2
247.3	218.9
247.4	156.92
247.5	94.44
247.6	109.98
247.7	187.82
247.8	219.58
247.9	165.84
248	93.64
248.1	59.74
248.2	53.34
248.3	44.88
248.4	30.34
248.5	29.5
248.6	63.5
248.7	124.2
248.8	165.74
248.9	151.04
249	81.8
249.1	0
249.2	0
249.3	119.78
249.4	467.78
249.5	820.78
249.6	1006.5
249.7	1028.06
249.8	1117.82
[truncated: 2,502 more rows]

## Sheet: Fig3a
Time	complete assay	Time	w/o SpCmoX
0.003278	0	0.003276	0
0.01148	0	0.011476	0
0.018164	0	0.018164	0
0.024847	0	0.024853	0
0.031532	0	0.031539	0
0.038218	0	0.038226	0
0.044905	0	0.044914	0
0.051595	0	0.051601	0
0.058289	0	0.058291	0
0.064978	0	0.064981	0
0.071668	0	0.071668	0
0.078353	0	0.078356	0
0.085043	0	0.085043	0
0.091732	0	0.091731	0
0.098424	0	0.098422	0
0.105116	0	0.105112	0
0.111803	0	0.111799	0
0.118491	0	0.118489	0
0.125176	0	0.125179	0
0.131859	0	0.131866	0
0.138541	0	0.138553	0
0.14523	0	0.145245	0
0.151916	0	0.151931	0
0.158599	0	0.158616	0
0.165287	0	0.165303	0
0.171978	0	0.171991	0
0.178662	0	0.178683	0
0.185349	0	0.18537	0
0.192037	0	0.192053	0
0.198722	0	0.198739	0
0.20541	0	0.205425	0
0.212095	0	0.212112	0
0.218778	0	0.218797	0
0.225464	0	0.225487	0
0.232153	0	0.232175	0
0.238843	0	0.23887	0
0.245524	0	0.24556	0
0.252212	0	0.252245	0
0.258895	0	0.258933	0
0.265578	0	0.26562	0
0.272266	0	0.272306	0
0.278951	0	0.278993	0
0.285639	0	0.285683	0
0.292326	0	0.292379	0
0.299012	0	0.29907	0
0.305695	0	0.305764	0
0.312383	0	0.312454	0
0.319068	0	0.319141	0
0.325758	0	0.325831	0
0.332449	0	0.332522	0
0.339135	0	0.339214	0
0.34582	0	0.345902	0
0.352504	0	0.352593	0
0.359191	0	0.359283	0
0.365874	0	0.365971	0
0.372558	0	0.372658	0
0.379243	0	0.379348	0
0.385933	0	0.386033	0
0.39262	0	0.392725	0
0.399306	0	0.399414	0
0.405993	0	0.406108	0
0.412683	0	0.4128	0
0.41937	0	0.419489	0
0.426058	0	0.426179	0
0.432745	0	0.432868	0
0.439435	0	0.439558	0
0.446123	0	0.44625	0
0.452808	0	0.452935	0
0.459495	0	0.459623	0
0.466187	0	0.46631	0
0.472879	0	0.472998	0
0.479566	0	0.479685	0
0.486258	0	0.486375	0
0.492948	0	0.493062	0
0.499639	0	0.49975	0
0.506333	0	0.506443	0
0.513024	0	0.513139	0
0.519716	0	0.519833	0
0.526402	0	0.526523	0
0.533087	0	0.53321	0
0.539773	0	0.539902	0
0.546456	0	0.546591	0
0.553143	0	0.553285	0
0.559829	0	0.559971	0
0.56651	0	0.566656	0
0.573198	0	0.573342	0
0.579887	0	0.580027	0
0.586575	0	0.586712	0
0.593262	0	0.5934	0
0.59995	0	0.600087	0
0.606635	0	0.606779	0
0.61332	0	0.613475	0
0.620008	0	0.620164	0
0.626693	0	0.626856	0
0.633377	0	0.633546	0
0.640064	0	0.640239	0
0.646752	0	0.646925	0
0.653444	0	0.65361	0
0.660131	0	0.6603	0
0.666814	0	0.666983	0
0.673498	0	0.673669	0
0.680185	0	0.680354	0
0.686869	0	0.68704	0
0.693554	0	0.693723	0
0.700241	0	0.700404	0
0.706927	0	0.707087	0
0.713612	0	0.713773	0
0.720302	0	0.72046	0
0.726989	0	0.727146	0
0.733677	0	0.733831	0
0.740364	0	0.740519	0
0.74705	0	0.747202	0
0.753739	0	0.75389	0
0.760429	0	0.760575	0
0.767119	0	0.767262	0
0.773806	0	0.773944	0
0.780492	0	0.780625	0
0.787185	0	0.787311	0
0.793875	0	0.793996	0
0.80056	0	0.800677	0
0.807254	0	0.807363	0
0.813944	0	0.814044	0
0.82064	0	0.820729	0
0.827331	0	0.827417	0
0.834021	0	0.834109	0
0.840712	0	0.8408	0
0.8474	0	0.84749	0
0.854087	0	0.854179	0
0.860775	0	0.860869	0
0.867465	0	0.867559	0
0.874158	0	0.874246	0
0.880846	0	0.880936	0
0.887533	0	0.887621	0
0.894227	0	0.894304	0
0.900915	0	0.900988	0
0.907598	0	0.907671	0
0.914286	0	0.914355	0
0.920971	0	0.921038	0
0.927656	0	0.927725	0
0.934344	0	0.934415	0
0.941031	0	0.941105	0
0.947723	0	0.94779	0
0.954411	0	0.954484	0
0.961098	0	0.961175	0
0.967783	0	0.967863	0
0.974469	0	0.97455	0
0.981154	0	0.98124	0
0.98784	0	0.987927	0
0.994523	0	0.994615	0
1.00121	0	1.0013	0
1.0079	0	1.00798	0
1.01458	0	1.01467	0
1.02126	0	1.02136	0
1.02795	0	1.02804	0
1.03463	0	1.03472	0
1.04133	0	1.04142	0
1.04656	0	1.04678	0
1.05184	0	1.05224	0
1.05715	0	1.05771	0
1.06246	0	1.0632	0
1.0678	0	1.06865	0
1.07315	0	1.07411	0
1.07847	0	1.07958	0
1.0838	0	1.08506	0
1.10402	0	1.10546	0
1.12551	0	1.12697	0
1.14703	0	1.14846	0
1.16843	0	1.16991	0
1.18988	0	1.19137	0
1.21136	0	1.21229	0
1.23275	0	1.23381	0
1.25421	0	1.25526	0
1.27568	0	1.27172	0
1.29214	0	1.28321	0
1.30485	0	1.28926	0
1.31089	0	1.29815	0
1.32078	0	1.30423	0
1.32685	0	1.31028	0
1.3334	0	1.31633	0
1.33953	0	1.32241	0
1.34771	0	1.33059	0
1.35379	0	1.33666	0
1.36201	0	1.34324	0
1.3681	0	1.34934	0
1.37414	0	1.35538	0
1.3802	0	1.36211	0
1.38629	0	1.36816	0
1.39304	0	1.37424	0
1.39911	0	1.38028	0
1.40515	0	1.38632	0
1.41172	0	1.3924	0
1.41779	0	1.39844	0
1.42386	0	1.40449	0
1.43174	0	1.41106	0
1.44161	0	1.41708	0
1.45308	0	1.42316	0
1.46622	0	1.43206	0
1.47776	0	1.44313	0
1.48928	0	1.45952	0
1.50246	0	1.47266	0
1.5189	0	1.48749	0
1.53706	0	1.50229	0
1.55355	0	1.52369	0
1.56833	0	1.54345	0
1.58639	0	1.56315	0
1.60623	0	1.58418	0
1.62271	0	1.60556	0
1.63253	0	1.62367	0
1.6465	0	1.63349	0
1.65637	0	1.63954	0
1.66238	0	1.64936	0
1.67555	0	1.66004	0
1.68159	0	1.66674	0
1.69429	0	1.67278	0
1.70032	0	1.67885	0
1.70639	0	1.68868	0
1.71245	0	1.69475	0
1.71854	0	1.70366	0
1.72528	0	1.70972	0
1.73135	0	1.71576	0
1.73795	0	1.72462	0
1.74403	0	1.73068	0
1.75086	0	1.73674	0
1.75689	0	1.74333	0
1.76296	0	1.74941	0
1.76959	0	1.75613	0
1.77786	0	1.76218	0
1.7877	0	1.76872	0
1.7959	0	1.77541	0
1.80738	0	1.78694	0
1.81559	0	1.79513	0
1.82548	0	1.80822	0
1.837	0	1.81804	0
1.84687	0	1.82957	0
1.85672	0	1.84102	0
1.8699	0	1.85253	0
1.88476	0	1.86896	0
1.89959	0	1.88708	0
1.91442	0	1.90685	0
1.92926	0	1.9249	0
1.94247	0	1.94137	0
1.959	0	1.95622	0
1.96887	0	1.97101	0
1.98033	0	1.98579	0
1.98853	0	1.99396	0
1.99672	0	2.00546	0
2.00493	0	2.01154	0
2.01481	0	2.02305	0
2.023	0	2.02911	0
2.02908	0	2.03728	0
2.03728	0	2.0455	0
2.04338	0	2.05155	0
2.04944	0	2.05761	0
2.05763	0	2.06368	0
2.06785	0	2.07186	0
2.07391	0	2.07793	0
2.08214	0	2.08397	0
2.09032	0	2.09379	0
2.09638	0	2.09983	0
2.10625	0	2.10798	0
2.11408	0	2.11699	0
2.1223	0	2.12852	0
2.13051	0	2.13999	0
2.13865	0	2.15146	0
2.15014	0	2.16128	0
2.16001	0	2.17113	0
2.16992	0	2.18261	0
2.17815	0	2.19245	0
2.18633	0	2.20065	0
2.1962	0	2.21381	0
2.20439	0	2.22529	0
2.2143	0	2.23676	0
2.22577	0	2.25322	0
2.23734	0	2.26966	0
2.25047	0	2.28449	0
2.26864	0	2.30093	0
2.28182	0	2.31576	0
2.29668	0	2.32723	0
2.30986	0	2.3387	0
2.31974	0	2.35185	0
2.32794	0	2.35791	0
2.33612	0	2.36773	0
2.34926	0	2.3899	0
2.3553	0	2.40641	0
2.37506	0	2.4196	0
2.39614	0	2.42621	0
2.41589	0	2.43517	0
2.43395	0	2.44123	0
2.4437	0	2.45101	0
2.45184	0	2.45998	0
2.45964	0	2.46949	0
2.46946	0	2.47929	0
2.48005	0	2.48908	0
2.49313	0	2.49723	0
2.50292	0	2.50709	0
2.51273	0	2.51856	0
2.52092	0	2.53163	0
2.53067	0	2.54141	0
2.53878	0	2.55282	0
2.54858	0	2.56079	0
2.55667	0	2.58207	0
2.57776	0	2.60337	0
2.59908	0	2.62463	0
2.61971	0	2.64508	0
2.64112	0	2.66641	0
2.66237	0	2.68731	0
2.68326	0	2.70535	0
2.70413	0	2.71676	0
2.72393	0	2.72491	0
2.74205	0	2.74135	0
2.75022	0	2.76272	0
2.77159	0	2.78403	0
2.79291	0	2.8054	0
2.81435	0	2.82613	0
2.83553	0	2.84635	0
2.85515	0	2.86542	0
2.87363	0	2.88489	0
2.89253	0	2.90312	0
2.91094	0	2.9225	0
2.93167	0	2.9422	0
2.95168	0	2.96197	0
2.97065	0	2.98211	0
2.99104	0	3.00239	0
3.01228	0	3.02266	0
3.03225	0	3.04267	0
3.05236	0	3.06201	0
3.07275	0	3.08306	0
3.09371	0	3.10386	0
3.11367	0	3.12438	0
3.13409	0	3.14475	0
3.15482	0	3.16555	0
3.17592	0	3.1864	0
3.19624	0	3.20714	0
3.21665	0	3.22791	0
3.23687	843492	3.24921	0
3.25812	20180730	3.27054	0
3.27951	28359140	3.29192	0
3.29993	8685511	3.31275	0
3.32119	1781883	3.3341	0
3.34247	617460	3.35551	0
3.36327	389267	3.37436	0
3.38467	199199	3.39079	0
3.40606	143335	3.41226	0
3.42747	108222	3.42866	0
3.44872	64537.6	3.43682	0
3.45689	57670.7	3.44286	0
3.46365	69259.2	3.45101	0
3.4697	59377.1	3.46164	0
3.4774	45475.1	3.47067	0
3.48346	51065	3.47733	0
3.48946	41178	3.48338	0
3.50092	46273.2	3.49554	0
3.5108	25593.4	3.50161	0
3.51747	35899.4	3.51147	0
3.52641	25607.8	3.51827	0
3.53249	41054	3.52433	0
3.54393	23558.2	3.53038	0
3.55057	21492	3.54162	0
3.55722	6596.84	3.54977	0
3.56325	35488.4	3.55958	0
3.57471	28498.2	3.56937	0
3.58288	30384.2	3.58087	0
3.59433	7892.43	3.58904	0
3.60247	18366.9	3.59883	0
3.61228	20370.4	3.60698	0
3.62048	8055.74	3.61846	0
3.62866	6838.12	3.62996	0
3.63767	5794.26	3.63975	0
3.64582	19050.4	3.64957	0
3.65559	5668.38	3.66057	0
3.66376	10481.4	3.67527	0
3.67187	9683.58	3.69165	0
3.68499	19230.8	3.71142	0
3.69763	8494.54	3.73252	0
3.71406	6645.03	3.74566	0
3.73051	9091.26	3.75552	0
3.74858	0	3.76862	0
3.76343	0	3.77677	0
3.77991	0	3.78823	0
3.78971	0	3.80132	0
3.8003	0	3.80949	0
3.80927	5479.05	3.81614	0
3.81605	8023.01	3.82217	0
3.82211	0	3.83266	0
3.8336	0	3.8387	0
3.84258	0	3.85022	0
3.85575	6268.75	3.85841	0
3.86554	0	3.86446	0
3.87162	0	3.87261	0
3.88307	5809.4	3.88551	0
3.89203	0	3.8986	0
3.90188	0	3.91171	0
3.90853	0	3.92154	0
3.91673	0	3.93467	0
3.92343	0	3.94279	0
3.9333	0	3.95088	0
3.94313	0	3.96389	0
3.95297	0	3.9785	0
3.96112	0	3.99478	0
3.97087	0	4.01472	0
3.9822	11903.6	4.02933	0
3.99354	0	4.04232	0
4.00316	0	4.05711	0
4.01527	0	4.07157	0
4.03156	0	4.08468	0
4.04406	0	4.09454	0
4.06279	0	4.10269	0
4.07592	0	4.11083	0
4.0923	0	4.11899	0
4.10382	0	4.1272	0
4.11367	0	4.13863	0
4.12679	0	4.15005	0
4.13824	0	4.1607	0
4.14807	0	4.16757	0
4.15625	0	4.17363	0
4.16228	0	4.18182	0
4.17215	4643.01	4.18785	0
4.18279	0	4.19605	0
4.19176	0	4.20208	0
4.20075	0	4.21025	0
4.20743	0	4.21691	0
4.21425	0	4.22506	0
4.22031	0	4.23407	0
4.23177	0	4.24225	0
4.23842	0	4.25044	0
4.2451	0	4.26025	0
4.25201	0	4.27009	0
4.2602	0	4.27828	0
4.26921	0	4.29139	0
4.27905	0	4.30286	0
4.29214	0	4.3127	0
4.30199	0	4.32085	0
4.31184	0	4.33065	0
4.32332	0	4.34049	0
4.3315	0	4.34951	0
4.33835	0	4.35769	0
4.34817	0	4.36751	0
4.35637	0	4.38016	0
4.36455	0	4.39164	0
4.37439	0	4.40648	0
4.38256	0	4.42291	0
4.39074	0	4.4344	0
4.40223	0	4.44423	0
4.41374	0	4.45742	0
4.42195	0	4.47384	0
4.4335	0	4.48362	0
4.44503	0	4.49503	0
4.45822	0	4.50814	0
4.46812	0	4.51873	0
4.4796	0	4.53096	0
4.4894	0	4.54277	0
4.50251	0	4.55259	0
4.50858	0	4.56223	0
4.52128	0	4.57039	0
4.53191	0	4.57722	0
4.5386	0	4.58704	0
4.54542	0	4.59387	0
4.55773	0	4.60371	0
4.56442	0	4.61352	0
4.57047	0	4.62171	0
4.57935	0	4.63154	0
4.58838	0	4.6414	0
4.59658	0	4.65129	0
4.60472	0	4.66109	0
4.61081	0	4.66927	0
4.61903	0	4.67909	0
4.62595	0	4.68725	0
4.63907	0	4.69788	0
4.64726	0	4.70603	0
4.65712	0	4.71751	0
4.66778	0	4.72734	0
4.67763	0	4.73884	0
4.68668	0	4.75482	0
4.69657	0	4.76615	0
4.70473	0	4.77595	0
4.71293	0	4.78413	0
4.72194	0	4.79566	0
4.73014	0	4.80383	0
4.73836	0	4.81698	0
4.74654	0	4.82679	0
4.76136	0	4.83658	0
4.77124	0	4.84718	0
4.78112	0	4.857	0
4.79097	0	4.86599	0
4.8042	0	4.87204	0
4.81407	0	4.88089	0
4.82394	0	4.88774	0
4.8321	0	4.89438	0
4.84191	0	4.90339	0
4.85341	0	4.91012	0
4.86328	0	4.91829	0
4.87006	0	4.92645	0
4.8769	0	4.93311	0
4.88363	0	4.93993	0
4.89031	0	4.94893	0
4.89637	0	4.96044	0
4.90309	0	4.96865	0
4.90914	0	4.97847	0
4.91521	0	4.98667	0
4.9234	0	4.9957	0
4.92949	0	5.00548	0
4.93935	0	5.01529	0
4.94915	0	5.02347	0
4.95601	0	5.03493	0
4.96284	0	5.04475	0
4.96952	0	5.05291	0
4.98016	0	5.06441	0
4.99002	0	5.07257	0
5.00319	0	5.08077	0
5.01139	0	5.09062	0
5.01957	0	5.10657	0
5.02778	0	5.11608	0
5.03599	5251.61	5.12427	0
5.04752	0	5.13746	0
5.05572	6456.8	5.14729	0
5.06553	10202	5.1588	0
5.07699	0	5.17196	0
5.08521	0	5.18016	0
5.09503	0	5.18998	0
5.10325	0	5.19894	0
5.11144	0	5.20791	0
5.11967	0	5.21396	0
5.12953	0	5.2271	0
5.13777	0	5.23774	0
5.15098	0	5.24836	0
5.16254	0	5.25652	0
5.1724	0	5.26632	0
5.18556	0	5.27452	0
5.19541	0	5.28349	0
5.20529	0	5.29016	0
5.21212	0	5.29832	0
5.22112	0	5.30497	0
5.23344	0	5.31316	0
5.23951	0	5.32296	0
5.24556	0	5.33281	0
5.25163	0	5.33964	0
5.26057	0	5.34783	0
5.26662	0	5.35931	0
5.27647	0	5.36913	0
5.28468	0	5.37517	0
5.29619	0	5.38666	0
5.30304	0	5.39481	0
5.30991	0	5.40464	0
5.32058	0	5.41281	0
5.32728	0	5.41964	0
5.33712	0	5.42788	0
5.34862	0	5.43935	0
5.35846	0	5.44871	0
5.36669	0	5.46016	0
5.37359	0	5.46997	0
5.38178	0	5.47985	0
5.39163	0	5.48968	0
5.40105	0	5.49784	0
5.41087	0	5.51102	0
5.42073	0	5.52083	0
5.42896	0	5.52899	0
5.43716	0	5.5388	0
5.44538	0	5.547	0
5.45362	0	5.55601	0
5.46185	0	5.56418	0
5.4717	0	5.57083	0
5.47993	0	5.57982	0
5.48981	0	5.58674	0
5.49972	0	5.59491	0
5.50792	0	5.60307	0
5.51779	0	5.61288	0
5.53095	0	5.62435	0
5.54245	0	5.63587	0
5.55069	0	5.64571	0
5.55737	0	5.65721	0
5.5664	0	5.66537	0
5.57791	0	5.67521	0
5.58401	0	5.68835	0
5.59005	0	5.70141	0
5.59677	0	5.70954	0
5.60283	0	5.71934	0
5.6094	0	5.72909	0
5.61605	0	5.74132	0
5.62589	0	5.75272	0
5.6399	0	5.76077	0
5.64975	0	5.77369	0
5.65873	0	5.79175	0
5.66557	0	5.81245	0
5.67635	0	5.83171	0
5.6862	0	5.84976	0
5.69608	0	5.85957	0
5.7076	0	5.86773	0
5.71745	0	5.87754	0
5.72891	0	5.88888	0
5.74041	0	5.90032	0
5.74979	0	5.91181	0
5.75793	0	5.91996	0
5.77261	0	5.92674	0
5.78724	0	5.93491	0
5.79528	0	5.94156	0
5.81668	0	5.94974	0
5.838	0	5.95793	0
5.85101	0	5.96477	0
5.86241	0	5.9738	0
5.87051	0	5.98064	0
5.8836	0	5.99043	0
5.89677	0	5.99864	0
5.90497	0	6.00683	0
5.91314	0	6.01503	0
5.92373	0	6.0232	0
5.9298	0	6.03137	0
5.93635	0	6.04118	0
5.94242	0	6.05179	0
5.95058	0	6.06324	0
5.95727	0	6.07141	0
5.96545	0	6.07959	0
5.97212	0	6.08639	0
5.97879	0	6.09462	0
5.98567	0	6.10277	0
5.99716	0	6.11263	0
6.0038	0	6.12331	0
6.00987	0	6.13153	0
6.01808	0	6.13822	0
6.02629	0	6.14772	0
6.03447	0	6.15587	0
6.04595	0	6.16858	0
6.05577	0	6.17675	0
6.06402	0	6.18988	0
6.07552	0	6.19806	0
6.087	0	6.20794	0
6.09522	0	6.21614	0
6.10343	0	6.226	0
6.11491	0	6.23581	0
6.12476	0	6.24895	0
6.13461	0	6.25792	0
6.14376	0	6.26854	0
6.15201	0	6.28081	0
6.15806	0	6.28897	0
6.16792	0	6.29714	0
6.1761	0	6.30698	0
6.18602	0	6.31848	0
6.19756	0	6.32833	0
6.20576	0	6.3365	0
6.21398	0	6.34638	0
6.22387	0	6.35457	0
6.23538	0	6.36437	0
6.24524	0	6.37257	0
6.25212	0	6.38075	0
6.26034	0	6.3889	0
6.26635	0	6.3957	0
6.2778	0	6.40883	0
6.28927	0	6.42035	0
6.29746	0	6.43018	0
6.30413	0	6.43835	0
6.31235	0	6.44656	0
6.3191	0	6.45473	0
6.32581	0	6.46367	0
6.33403	0	6.47047	0
6.34304	0	6.48107	0
6.3491	0	6.4892	0
6.35572	0	6.49733	0
6.36242	0	6.50716	0
6.37062	0	6.51529	0
6.3796	0	6.52672	0
6.38781	0	6.53773	0
6.39764	0	6.55082	0
6.40918	0	6.56067	0
6.41904	0	6.57051	0
6.43057	0	6.58036	0
6.43876	0	6.58855	0
6.44862	0	6.59841	0
6.45683	0	6.60987	0
6.46667	0	6.6197	0
6.47818	0	6.63034	0
6.48637	0	6.63853	0
6.4946	0	6.64835	0
6.50129	0	6.66148	0
6.51113	0	6.66966	0
6.52095	0	6.68113	0
6.53243	0	6.6893	0
6.54389	0	6.7008	0
6.55368	0	6.71064	0
6.56354	0	6.71881	0
6.57339	0	6.72699	0
6.58153	0	6.73515	0
6.59139	0	6.74259	0
6.60042	0	6.75243	0
6.60942	0	6.76061	0
6.62005	0	6.7688	0
6.62824	0	6.7803	0
6.63428	0	6.78851	0
6.64099	0	6.79667	0
6.64999	0	6.80654	0
6.66148	0	6.81472	0
6.66965	0	6.82458	0
6.67785	0	6.83441	0
6.68602	0	6.8426	0
6.69209	0	6.85578	0
6.70028	0	6.86562	0
6.70849	0	6.87547	0
6.71797	0	6.8853	0
6.7295	0	6.89358	0
6.7377	0	6.90343	0
6.74756	0	6.91159	0
6.75572	0	6.92311	0
6.76554	0	6.9313	0
6.77542	0	6.93949	0
6.78653	0	6.94933	0
6.79639	0	6.95751	0
6.80459	0	6.96731	0
6.81442	0	6.97717	0
6.8226	0	6.98534	0
6.83078	0	6.99352	0
6.83901	0	7.0025	0
6.84885	0	7.01149	0
6.85706	0	7.01966	0
6.86524	0	7.03275	0
6.87209	0	7.04261	0
6.88031	0	7.05244	0
6.8918	0	7.06227	0
6.90165	0	7.07046	0
6.9099	0	7.07864	0
6.92145	0	7.08682	0
6.93046	0	7.09289	0
6.93866	0	7.09963	0
6.9455	0	7.10653	0
6.95239	0	7.11723	0
6.96332	0	7.12876	0
6.97151	0	7.13696	0
6.97835	0	7.14513	0
6.9852	0	7.15828	0
6.99189	0	7.16807	0
7.00155	0	7.17921	0
7.01218	0	7.189	0
7.02208	0	7.2005	0
7.03106	0	7.20871	0
7.04003	0	7.21853	0
7.0507	0	7.22674	0
7.05971	0	7.2328	0
7.06645	0	7.2443	0
7.07632	0	7.25533	0
7.08454	0	7.26351	0
7.09438	0	7.27172	0
7.10256	0	7.284	0
7.11403	0	7.29552	0
7.12228	0	7.30534	0
7.13341	0	7.3135	0
7.14325	0	7.32334	0
7.15145	0	7.33317	0
7.16125	0	7.34134	0
7.16944	0	7.34803	0
7.1776	0	7.35705	0
7.18749	0	7.36524	0
7.19736	0	7.37669	0
7.20722	0	7.38652	0
7.2141	0	7.39631	0
7.22397	0	7.40611	0
7.23376	0	7.41594	0
7.24363	0	7.42574	0
7.25355	0	7.4324	0
7.26337	0	7.4391	0
7.27156	0	7.44596	0
7.28142	0	7.45279	0
7.28964	0	7.45965	0
7.29633	0	7.46631	0
7.30321	0	7.47529	0
7.31306	0	7.48201	0
7.31994	0	7.49183	0
7.32812	0	7.50001	0
7.33497	0	7.51148	0
7.34109	0	7.52282	0
7.34928	0	7.53594	0
7.35613	0	7.54581	0
7.36298	0	7.554	0
7.3712	0	7.5622	0
7.37943	0	7.56906	0
7.38845	0	7.5759	0
7.3953	0	7.58487	0
7.40761	0	7.59386	0
7.41752	0	7.60203	0
7.42744	0	7.61191	0
7.43729	0	7.62459	0
7.44548	0	7.63279	0
7.45366	0	7.64352	0
7.46268	0	7.65334	0
7.47168	0	7.6602	0
7.48115	0	7.66841	0
7.49432	0	7.67906	0
7.50413	0	7.69222	0
7.51234	0	7.70288	0
7.5238	0	7.7127	0
7.53365	0	7.72091	0
7.54351	0	7.72909	0
7.55339	0	7.73889	0
7.56023	0	7.75038	0
7.56845	0	7.7602	0
7.57746	0	7.76834	0
7.58732	0	7.77814	0
7.59558	0	7.78878	0
7.60875	0	7.79695	0
7.61865	0	7.803	0
7.62685	0	7.81118	0
7.63501	0	7.81785	0
7.64169	0	7.82471	0
7.64841	0	7.83155	0
7.65825	0	7.84145	0
7.66512	0	7.8496	0
7.6733	0	7.86274	0
7.6794	0	7.87254	0
7.68595	0	7.88073	0
7.69306	0	7.88896	0
7.7021	0	7.8988	0
7.71115	0	7.90864	0
7.72016	0	7.91549	0
7.7284	0	7.92699	0
7.73529	0	7.93367	0
7.74217	0	7.94348	0
7.75284	0	7.95336	0
7.76192	0	7.96108	0
7.7718	0	7.97257	0
7.78327	0	7.98076	0
7.7931	0	7.99225	0
7.80128	0	8.00374	0
7.80794	0	8.01192	0
7.82111	0	8.02091	0
7.8306	0	8.0291	0
7.84044	0	8.0373	0
7.84863	0	8.04333	0
7.85846	0	8.05314	0
7.86831	0	8.06466	0
7.87986	0	8.07447	0
7.88808	0	8.08424	0
7.89626	0	8.09484	0
7.90443	0	8.10631	0
7.91267	0	8.11777	0
7.9242	0	8.12596	0
7.93238	0	8.13667	0
7.94061	0	8.14338	0
7.94884	0	8.15158	0
7.95876	0	8.15828	0
7.96864	0	8.16496	0
7.97849	0	8.17181	0
7.98597	0	8.17869	0
7.99284	0	8.18534	0
8.00433	0	8.19685	0
8.01099	0	8.20666	0
8.01706	0	8.21647	0
8.02525	0	8.22634	0
8.03424	0	8.23621	0
8.04094	0	8.24607	0
8.047	0	8.25752	0
8.05688	0	8.26901	0
8.0659	0	8.27722	0
8.07413	0	8.2862	0
8.08315	0	8.29607	0
8.08983	0	8.30432	0
8.09652	0	8.31414	0
8.10973	0	8.32561	0
8.11963	0	8.33378	0
8.13111	0	8.34525	0
8.14098	0	8.35672	0
8.14917	0	8.36488	0
8.16071	0	8.37306	0
8.16974	0	8.38024	0
8.18125	0	8.38713	0
8.18942	0	8.39531	0
8.19759	0	8.40351	0
8.20573	0	8.41168	0
8.21558	0	8.42151	0
8.22713	0	8.43133	0
8.23534	0	8.44112	0
8.24353	0	8.44929	0
8.25174	0	8.46073	0
8.26159	0	8.47055	0
8.26985	0	8.48454	0
8.27803	0	8.49438	0
8.28627	0	8.5026	0
8.29451	0	8.50946	0
8.30438	0	8.51845	0
8.31425	0	8.52748	0
8.32244	0	8.53561	0
8.33313	0	8.54378	0
8.34217	0	8.55181	0
8.35036	0	8.56328	0
8.35641	0	8.57478	0
8.36461	0	8.58296	0
8.37688	0	8.59115	0
8.38356	0	8.60352	0
8.39025	0	8.61168	0
8.39635	0	8.6215	0
8.40791	0	8.62971	0
8.41614	0	8.64033	0
8.42434	0	8.65338	0
8.43124	0	8.66486	0
8.43947	0	8.67299	0
8.44551	0	8.68118	0
8.4538	0	8.69105	0
8.46366	0	8.70207	0
8.47351	0	8.71355	0
8.48171	0	8.72254	0
8.49157	0	8.72918	0
8.49976	0	8.73735	0
8.51044	0	8.74718	0
8.52027	0	8.75532	0
8.52847	0	8.76351	0
8.53669	0	8.77331	0
8.54485	0	8.78148	0
8.55303	0	8.79135	0
8.56287	0	8.80279	0
8.57277	0	8.81098	0
8.5826	0	8.81999	0
8.59079	0	8.82605	0
8.60063	0	8.83423	0
8.61219	0	8.84243	0
8.62204	0	8.85063	0
8.63196	0	8.85728	0
8.64019	0	8.86336	0
8.65007	0	8.87153	0
8.66159	0	8.88052	0
8.6698	0	8.88736	0
8.67969	0	8.89699	0
8.68905	0	8.90845	0
8.69507	0	8.91832	0
8.70822	0	8.92651	0
8.71806	0	8.9347	0
8.72712	0	8.9437	0
8.73319	0	8.94976	0
8.74303	0	8.96129	0
8.75124	0	8.96945	0
8.75948	0	8.97767	0
8.76771	0	8.98829	0
8.77589	0	8.99979	0
8.78495	0	9.01292	0
8.79181	0	9.02437	0
8.79855	0	9.03424	0
8.80674	0	9.04693	0
8.81658	0	9.05837	0
8.82806	0	9.07156	0
8.83626	0	9.07974	0
8.84614	0	9.08794	0
8.85934	0	9.09614	0
8.86755	0	9.10433	0
8.8774	0	9.11416	0
8.88558	0	9.12231	0
8.8954	0	9.13383	0
8.90526	0	9.14198	0
8.91515	0	9.15184	0
8.92333	0	9.16	0
8.93312	0	9.16608	0
8.94304	0	9.17425	0
8.95293	0	9.18108	0
8.96278	0	9.19095	0
8.97273	0	9.19916	0
8.98261	0	9.20584	0
8.99217	0	9.21567	0
9.00374	0	9.22248	0
9.01359	0	9.23228	0
9.02343	0	9.24046	0
9.03257	0	9.25026	0
9.0393	0	9.26012	0
9.04617	0	9.26994	0
9.053	0	9.27812	0
9.06454	0	9.2863	0
9.076	0	9.29315	0
9.08424	0	9.303	0
9.09106	0	9.31117	0
9.10264	0	9.3194	0
9.11086	0	9.33006	0
9.12151	0	9.33824	0
9.12976	0	9.34724	0
9.13962	0	9.35625	0
9.14782	0	9.36605	0
9.15766	0	9.37591	0
9.16587	0	9.38408	0
9.17252	0	9.39307	0
9.18073	0	9.40289	0
9.19058	0	9.41555	0
9.19881	0	9.42376	0
9.20553	0	9.43519	0
9.2154	0	9.44336	0
9.22362	0	9.45478	0
9.2318	0	9.46456	0
9.24003	0	9.47434	0
9.24986	0	9.48581	0
9.25975	0	9.49724	0
9.26959	0	9.50532	0
9.27947	0	9.5131	0
9.28771	0	9.52123	0
9.29448	0	9.52935	0
9.30431	0	9.54078	0
9.31424	0	9.54848	0
9.32244	0	9.56317	0
9.33065	0	9.57123	0
9.33888	0	9.58079	0
9.34708	0	9.59215	0
9.35862	0	9.60028	0
9.36684	0	9.60839	0
9.37759	0	9.61648	0
9.38444	0	9.62457	0
9.39346	0	9.63513	0
9.40253	0	9.64494	0
9.40939	0	9.65307	0
9.41626	0	9.66123	0
9.42609	0	9.67265	0
9.43296	0	9.68244	0
9.44283	0	9.69057	0
9.44954	0	9.69732	0
9.45772	0	9.70548	0
9.46758	0	9.71443	0
9.47742	0	9.72426	0
9.48426	0	9.73245	0
9.4974	0	9.73911	0
9.50881	0	9.74891	0
9.52352	0	9.75792	0
9.53162	0	9.76731	0
9.54132	0	9.77874	0
9.55104	0	9.78857	0
9.56362	0	9.79839	0
9.57326	0	9.80986	0
9.58631	0	9.81967	0
9.59436	0	9.82648	0
9.61077	0	9.8363	0
9.6238	0	9.84314	0
9.63188	0	9.85299	0
9.63999	0	9.862	0
9.64977	0	9.87098	0
9.66121	0	9.88257	0
9.67099	0	9.89074	0
9.6808	0	9.89889	0
9.68753	0	9.90705	0
9.69727	0	9.9169	0
9.70406	0	9.92668	0
9.71222	0	9.9365	0
9.71904	0	9.94638	0
9.72891	0	9.95457	0
9.73578	0	9.96747	0
9.7418	0	9.97732	0
9.75163	0	9.98555	0
9.7583	0	9.99534	0
9.76732	0	10.0036	0
9.77421	0	10.0126	0
9.78406	0	10.0216	0
9.79313	0	10.0323	0
9.80133	0	10.0421	0
9.80955	0	10.0536	0
9.81776	0	10.0627	0
9.82449	0	10.0742	0
9.83434	0	10.0824	0
9.84104	0	10.0922	0
9.85089	0	10.099	0
9.86073	0	10.1089	0
9.86742	0	10.1187	0
9.87893	0	10.1255	0
9.88878	0	10.1353	0
9.89863	0	10.1455	0
9.9085	0	10.1553	0
9.91834	0	10.1651	0
9.92902	0	10.172	0
9.93887	0	10.1801	0
9.94877	0	10.1868	0
9.95857	0	10.1958	0
9.9701	0	10.2018	0
9.9799	0	10.2117	0
9.98808	0	10.2199	0
9.99797	0	10.2306	0
10.0079	0	10.2388	0
10.016	0	10.247	0
10.0243	0	10.2551	0
10.0325	0	10.2633	0
10.0407	0	10.2715	0
10.0522	0	10.2804	0
10.0604	0	10.2919	0
10.0702	0	10.3034	0
10.0771	0	10.3117	0
10.0838	0	10.3215	0
10.0929	0	10.3313	0
10.1019	0	10.3445	0
10.1087	0	10.3527	0
10.1169	0	10.3595	0
10.1268	0	10.3685	0
10.1335	0	10.3754	0
10.1433	0	10.3844	0
10.1516	0	10.3925	0
10.1598	0	10.4024	0
10.167	0	10.4106	0
10.1752	0	10.4204	0
10.1842	0	10.4286	0
10.1965	0	10.4401	0
10.2048	0	10.4483	0
10.2146	0	10.4564	0
10.2245	0	10.4663	0
10.2343	0	10.4744	0
10.2425	0	10.4826	0
10.2507	0	10.4903	0
10.2606	0	10.5001	0
10.2673	0	10.5116	0
10.278	0	10.5199	0
10.2862	0	10.528	0
10.2961	0	10.537	0
10.3092	0	10.5431	0
10.3191	0	10.5529	0
10.3306	0	10.5611	0
10.3389	0	10.568	0
10.3471	0	10.5804	0
10.3569	0	10.5885	0
10.3652	0	10.5967	0
10.3734	0	10.6065	0
10.3833	0	10.6147	0
10.3931	0	10.6207	0
10.4013	0	10.6306	0
10.4095	0	10.6388	0
10.4163	0	10.647	0
10.4232	0	10.6568	0
10.4292	0	10.665	0
10.438	0	10.6781	0
10.4449	0	10.6863	0
10.4518	0	10.6978	0
10.4608	0	10.7076	0
10.4669	0	10.7137	0
10.474	0	10.7235	0
10.4822	0	10.7301	0
10.4912	0	10.7416	0
10.4993	0	10.7498	0
10.5109	0	10.7565	0
10.5208	0	10.7696	0
10.5306	0	10.7795	0
10.5367	0	10.7893	0
10.5482	0	10.7992	0
10.5578	0	10.809	0
10.5676	0	10.8205	0
10.5758	0	10.8317	0
10.5857	0	10.8415	0
10.5939	0	10.8508	0
10.6054	0	10.8575	0
10.6136	0	10.8657	0
10.6219	0	10.8738	0
10.6317	0	10.8799	0
10.6416	0	10.8865	0
10.6497	0	10.8934	0
10.658	0	10.9049	0
10.6662	0	10.9131	0
10.6761	0	10.9191	0
10.6844	0	10.9289	0
10.6925	0	10.9371	0
10.7041	0	10.9452	0
10.7124	0	10.9534	0
10.7222	0	10.9624	0
10.7321	0	10.9723	0
10.7403	0	10.9821	0
10.7501	0	10.9903	0
10.7583	0	10.9985	0
10.7652	0	11.0067	0
10.7759	0	11.0149	0
10.7841	0	11.0239	0
10.7923	0	11.0321	0
10.799	0	11.0404	0
10.8051	0	11.0485	0
10.8149	0	11.0546	0
10.8231	0	11.0634	0
10.8321	0	11.0757	0
10.8389	0	11.0839	0
10.8489	0	11.0971	0
10.8557	0	11.1069	0
10.8673	0	11.1184	0
10.874	0	11.1266	0
10.8807	0	11.1347	0
10.8876	0	11.1462	0
10.8972	0	11.156	0
10.9054	0	11.1658	0
10.9152	0	11.1773	0
10.9234	0	11.1855	0
10.9332	0	11.197	0
10.9431	0	11.2052	0
10.9546	0	11.2133	0
10.9645	0	11.22	0
10.9727	0	11.2267	0
10.9826	0	11.2334	0
10.9957	0	11.2433	0
11.0055	0	11.2531	0
11.0138	0	11.2621	0
11.0237	0	11.2736	0
11.0319	0	11.2833	0
11.0401	0	11.2914	0
11.05	0	11.3012	0
11.0582	0	11.308	0
11.0664	0	11.3162	0
11.0754	0	11.3253	0
11.0844	0	11.3346	0
11.0943	0	11.3429	0
11.1059	0	11.3511	0
11.1149	0	11.3608	0
11.121	0	11.369	0
11.1309	0	11.3772	0
11.144	0	11.3861	0
11.1507	0	11.3928	0
11.1597	0	11.3996	0
11.1695	0	11.4062	0
11.1786	0	11.4122	0
11.1854	0	11.4211	0
11.1953	0	11.4293	0
11.2044	0	11.4392	0
11.2159	0	11.449	0
11.2249	0	11.4588	0
11.2348	0	11.4671	0
11.2445	0	11.4752	0
11.2527	0	11.4834	0
11.2609	0	11.4924	0
11.2691	0	11.5056	0
11.2806	0	11.5138	0
11.2905	0	11.522	0
11.3019	0	11.5301	0
11.3101	0	11.54	0
11.3199	0	11.5482	0
11.3315	0	11.5563	0
11.3414	0	11.5645	0
11.3512	0	11.5751	0
11.3595	0	11.5833	0
11.3694	0	11.5924	0
11.3793	0	11.5984	0
11.3875	0	11.6049	0
11.3974	0	11.6118	0
11.4056	0	11.6241	0
11.4147	0	11.637	0
11.4229	0	11.6468	0
11.4296	0	11.6557	0
11.4378	0	11.664	0
11.451	0	11.6722	0
11.4579	0	11.682	0
11.464	0	11.6902	0
11.4745	0	11.6984	0
11.4828	0	11.7066	0
11.491	0	11.7165	0
11.4978	0	11.7247	0
11.5045	0	11.7328	0
11.5127	0	11.7396	0
11.5188	0	11.7486	0
11.5287	0	11.7568	0
11.5386	0	11.7635	0
11.5453	0	11.7725	0
11.5535	0	11.7793	0
11.5625	0	11.7891	0
11.5716	0	11.7973	0
11.5798	0	11.8055	0
11.5888	0	11.8169	0
11.597	0	11.8267	0
11.6053	0	11.8366	0
11.6151	0	11.848	0
11.6233	0	11.8595	0
11.6349	0	11.8694	0
11.6447	0	11.8792	0
11.6563	0	11.8874	0
11.6661	0	11.8956	0
11.6752	0	11.9054	0
11.6867	0	11.9136	0
11.6949	0	11.9226	0
11.7048	0	11.9308	0
11.713	0	11.9369	0
11.7229	0	11.9436	0
11.7311	0	11.9502	0
11.7409	0	11.9569	0
11.7492	0	11.963	0
11.7591	0	11.9745	0
11.7689	0	11.9842	0
11.7756	0	11.994	0
11.7838	0	12.0022	0
11.7921	0	12.0104	0
11.799	0	12.0186	0
11.805	0	12.0284	0
11.8149	0	12.0366	0
11.8217	0	12.0497	0
11.8332	0	12.0596	0
11.8447	0	12.0678	0
11.8514	0	12.076	0
11.8583	0	12.0842	0
11.8665	0	12.0923	0
11.8732	0	12.0992	0
11.8831	0	12.1059	0
11.8913	0	12.1119	0
11.8995	0	12.1186	0
11.9064	0	12.1268	0
11.9147	0	12.1387	0
11.9237	0	12.1485	0
11.9343	0	12.1583	0
11.9442	0	12.1681	0
11.9541	0	12.1763	0
11.9639	0	12.1853	0
11.9754	0	12.1951	0
11.9853	0	12.2033	0
11.9934	0	12.2131	0
12.0016	0	12.2213	0
12.0132	0	12.2344	0
12.0199	0	12.2426	0
12.0314	0	12.2541	0
12.043	0	12.2656	0
12.0528	0	12.2738	0
12.0611	0	12.2828	0
12.0709	0	12.2919	0
12.0791	0	12.2986	0
12.089	0	12.3046	0
12.0971	0	12.3128	0
12.107	0	12.3194	0
12.1169	0	12.3291	0
12.1251	0	12.3372	0
12.132	0	12.3454	0
12.1387	0	12.3553	0
12.1448	0	12.3635	0
12.153	0	12.3717	0
12.1598	0	12.3799	0
12.1665	0	12.3897	0
12.1726	0	12.3965	0
12.1808	0	12.4047	0
12.1923	0	12.4145	0
12.2038	0	12.4227	0
12.2137	0	12.4325	0
12.2235	0	12.4407	0
12.2334	0	12.4474	0
12.245	0	12.4564	0
12.2529	0	12.4654	0
12.2619	0	12.4752	0
12.2687	0	12.4821	0
12.2769	0	12.4944	0
12.2852	0	12.5042	0
12.2934	0	12.514	0
12.3024	0	12.5261	0
12.3139	0	12.5359	0
12.3254	0	12.5491	0
12.3337	0	12.5589	0
12.3418	0	12.5671	0
12.3517	0	12.5769	0
12.3616	0	12.5867	0
12.3731	0	12.5982	0
12.383	0	12.608	0
12.3896	0	12.6162	0
12.4012	0	12.6229	0
12.411	0	12.6319	0
12.4225	0	12.6386	0
12.4307	0	12.6447	0
12.439	0	12.6512	0
12.4472	0	12.658	0
12.4554	0	12.6649	0
12.4636	0	12.673	0
12.4735	0	12.6829	0
12.4817	0	12.6927	0
12.4878	0	12.701	0
12.496	0	12.7092	0
12.5029	0	12.7173	0
12.509	0	12.7272	0
12.5179	0	12.7354	0
12.5261	0	12.7444	0
12.5352	0	12.7511	0
12.5459	0	12.7593	0
12.5541	0	12.7675	0
12.5624	0	12.7757	0
12.5731	0	12.7855	0
12.583	0	12.7954	0
12.5929	0	12.8044	0
12.6027	0	12.8134	0
12.6096	0	12.8298	0
12.6203	0	12.8397	0
12.6301	0	12.8512	0
12.64	0	12.861	0
12.649	0	12.867	0
12.6572	0	12.8784	0
12.6671	0	12.89	0
12.6753	0	12.8981	0
12.6835	0	12.9079	0
12.6933	0	12.9161	0
12.7032	0	12.9228	0
12.7114	0	12.931	0
12.7183	0	12.9391	0
12.7281	0	12.9474	0
12.7372	0	12.9572	0
12.7455	0	12.9654	0
12.7553	0	12.9745	0
12.7686	0	12.9835	0
12.7784	0	12.9925	0
12.7867	0	12.9994	0
12.7949	0	13.0074	0
12.8064	0	13.014	0
12.8163	0	13.0239	0
12.8245	0	13.0321	0
12.8336	0	13.0403	0
12.8418	0	13.0485	0
12.8479	0	13.0567	0
12.8544	0	13.0657	0
12.8672	0	13.0739	0
12.8755	0	13.0821	0
12.8823	0	13.0936	0
12.8892	0	13.1018	0
12.8974	0	13.11	0
12.9042	0	13.1182	0
12.9166	0	13.1264	0
12.9265	0	13.1346	0
12.9347	0	13.1436	0
12.9446	0	13.1518	0
12.9541	0	13.1586	0
12.9623	0	13.1676	0
12.9705	0	13.1743	0
12.9804	0	13.1842	0
12.9886	0	13.1923	0
12.9955	0	13.2005	0
13.0054	0	13.2073	0
13.0152	0	13.2155	0
13.0251	0	13.2246	0
13.0382	0	13.2344	0
13.0481	0	13.2442	0
13.058	0	13.2574	0
13.0649	0	13.2655	0
13.0747	0	13.2759	0
13.0814	0	13.2858	0
13.0897	0	13.2956	0
13.0966	0	13.3071	0
13.1064	0	13.3186	0
13.1147	0	13.3255	0
13.1278	0	13.3361	0
13.1377	0	13.3439	0
13.151	0	13.352	0
13.1609	0	13.3587	0
13.1691	0	13.3669	0
13.1773	0	13.3737	0
13.1872	0	13.3819	0
13.1939	0	13.3902	0
13.2007	0	13.3984	0
13.2067	0	13.4065	0
13.2166	0	13.4147	0
13.2235	0	13.4262	0
13.2334	0	13.4377	0
13.2416	0	13.4492	0
13.2483	0	13.4575	0
13.2564	0	13.4657	0
13.2655	0	13.4739	0
13.2754	0	13.482	0
13.2853	0	13.4902	0
13.2936	0	13.4984	0
13.3003	0	13.5052	0
13.3085	0	13.5134	0
13.3167	0	13.5201	0
13.3249	0	13.5283	0
13.3331	0	13.5382	0
13.3392	0	13.5464	0
13.349	0	13.5531	0
13.3605	0	13.5613	0
13.3687	0	13.568	0
13.377	0	13.5778	0
13.3901	0	13.5877	0
13.4	0	13.5987	0
13.4099	0	13.6068	0
13.4197	0	13.615	0
13.4296	0	13.6217	0
13.4378	0	13.6316	0
13.4493	0	13.6415	0
13.4592	0	13.6546	0
13.469	0	13.6628	0
13.4772	0	13.671	0
13.4855	0	13.6771	0
13.4937	0	13.6848	0
13.5036	0	13.693	0
13.5135	0	13.7018	0
13.5234	0	13.7116	0
13.5324	0	13.7198	0
13.5393	0	13.728	0
13.5454	0	13.7362	0
13.5536	0	13.7461	0
13.5634	0	13.7543	0
13.5702	0	13.7625	0
13.5785	0	13.7707	0
13.5867	0	13.7775	0
13.5927	0	13.7873	0
13.6009	0	13.7972	0
13.6092	0	13.8055	0
13.6174	0	13.8137	0
13.6272	0	13.8227	0
13.6341	0	13.8309	0
13.6431	0	13.8407	0
13.6513	0	13.8489	0
13.6595	0	13.8587	0
13.671	0	13.8654	0
13.6792	0	13.8735	0
13.6883	0	13.8851	0
13.6965	0	13.8933	0
13.7063	0	13.9023	0
13.7162	0	13.9105	0
13.7244	0	13.9203	0
13.7359	0	13.9302	0
13.7441	0	13.94	0
13.7573	0	13.9482	0
13.7672	0	13.9581	0
13.7754	0	13.9664	0
13.7853	0	13.9779	0
13.7952	0	13.9877	0
13.8034	0	13.9944	0
13.8166	0	14.0042	0
13.8298	0	14.0141	0
13.8414	0	14.0208	0
13.8529	0	14.0288	0
13.8628	0	14.042	0
13.871	0	14.0501	0
13.8809	0	14.0583	0
13.8876	0	14.0665	0
13.8943	0	14.0747	0
13.9042	0	14.0829	0
13.9111	0	14.0928	0
13.9194	0	14.101	0
13.9275	0	14.1092	0
13.9336	0	14.1159	0
13.9419	0	14.1226	0
13.9487	0	14.1324	0
13.957	0	14.1385	0
13.9637	0	14.1467	0
13.9735	0	14.1599	0
13.9804	0	14.1697	0
13.9865	0	14.1779	0
13.9947	0	14.1877	0
14.0046	0	14.1967	0
14.0128	0	14.2049	0
14.0227	0	14.2118	0
14.0295	0	14.2216	0
14.041	0	14.2315	0
14.0493	0	14.2397	0
14.0575	0	14.2463	0
14.0657	0	14.2545	0
14.0739	0	14.2612	0
14.0829	0	14.271	0
14.0912	0	14.2825	0
14.0994	0	14.2924	0
14.1092	0	14.3033	0
14.1175	0	14.3132	0
14.1274	0	14.3214	0
14.1356	0	14.3296	0
14.1439	0	14.3356	0
14.1537	0	14.3438	0
14.1669	0	14.3537	0
14.1768	0	14.366	0
14.1868	0	14.3773	0
14.1983	0	14.3855	0
14.2066	0	14.3924	0
14.2165	0	14.3991	0
14.228	0	14.4106	0
14.2347	0	14.4221	0
14.2429	0	14.4303	0
14.2497	0	14.4384	0
14.2565	0	14.4482	0
14.2664	0	14.4551	0
14.2724	0	14.464	0
14.283	0	14.4772	0
14.2913	0	14.4854	0
14.2995	0	14.4936	0
14.3092	0	14.5003	0
14.3174	0	14.5118	0
14.3241	0	14.52	0
14.3302	0	14.5298	0
14.3401	0	14.5396	0
14.3499	0	14.5479	0
14.3581	0	14.5577	0
14.365	0	14.5659	0
14.3719	0	14.5741	0
14.3801	0	14.5823	0
14.387	0	14.5922	0
14.3951	0	14.5991	0
14.4051	0	14.606	0
14.4133	0	14.6175	0
14.4232	0	14.6242	0
14.4313	0	14.6353	0
14.4404	0	14.6435	0
14.4486	0	14.6517	0
14.4584	0	14.6616	0
14.4684	0	14.6698	0
14.4782	0	14.6766	0
14.4864	0	14.6848	0
14.4963	0	14.693	0
14.5062	0	14.7012	0
14.513	0	14.7073	0
14.5228	0	14.7153	0
14.5328	0	14.7234	0
14.541	0	14.7333	0
14.5492	0	14.74	0
14.559	0	14.7482	0
14.5723	0	14.7597	0
14.5805	0	14.7712	0
14.5904	0	14.7811	0
14.5971	0	14.791	0
14.6053	0	14.8009	0
14.6114	0	14.8077	0
14.6196	0	14.8167	0
14.6295	0	14.8236	0
14.6385	0	14.8343	0
14.6467	0	14.8442	0
14.6548	0	14.8524	0
14.6631	0	14.8622	0
14.6691	0	14.8704	0
14.6759	0	14.8786	0
14.6841	0	14.8909	0
14.694	0	14.9024	0
14.7038	0	14.9139	0
14.7145	0	14.9221	0
14.7244	0	14.9304	0
14.7334	0	14.9402	0
14.7417	0	14.9471	0
14.75	0	14.9569	0
14.7582	0	14.966	0
14.7651	0	14.9759	0
14.7741	0	14.984	0
14.781	0	14.9923	0
14.7892	0	15.0005	0
14.7974	0	15.0072	0
14.8073	0	15.0279	0
14.8172	0	15.0484	0
14.827	0	15.0687	0
14.8368	0	15.0892	0
14.85	0	15.1097	0
14.8582	0	15.1307	0
14.8698	0	15.1501	0
14.878	0	15.1714	0
14.8879	0	15.1921	0
14.8961	0	15.2124	0
14.9043	0	15.2324	0
14.9142	0	15.2521	0
14.9211	0	15.2723	0
14.9326	0	15.2925	0
14.9409	0	15.3129	0
14.9478	0	15.3341	0
14.9568	0	15.3543	0
14.9659	0	15.3749	0
14.9741	0	15.3961	0
14.9823	0	15.4157	0
14.9905	0	15.4356	0
14.9987	0	15.4553	0
15.0077	0	15.4752	0
15.0297	0	15.495	0
15.0509	0	15.5159	0
15.0722	0	15.5356	0
15.093	0	15.5556	0
15.1143	0	15.5759	0
15.1344	0	15.5961	0
15.1551	0	15.6163	0
15.1758	0	15.637	0
15.1956	0	15.6576	0
15.2154	0	15.6783	0
15.2353	0	15.699	0
15.2551	0	15.7197	0
15.2761	0	15.7404	0
15.2962	0	15.7607	20465.3
15.3174	0	15.7814	0
15.3378	0	15.8012	0
15.3577	0	15.8209	0
15.3784	0	15.841	0
15.3993	0	15.8615	0
15.4197	0	15.8817	0
15.4404	0	15.9019	0
15.4605	0	15.9227	0
15.4805	0	15.9436	0
15.5006	0	15.9642	0
15.521	0	15.9848	0
15.5411	0	16.0055	0
15.5611	0	16.0255	0
15.5801	0	16.0467	0
15.5995	0	16.068	0
15.6203	0	16.0883	0
15.6411	0	16.1082	0
15.661	0	16.1285	0
15.6821	0	16.1482	0
15.7033	0	16.168	0
15.7233	0	16.1899	0
15.7441	0	16.1995	0
15.7648	0	16.2062	0
15.786	0	16.2129	0
15.8063	0	16.2196	0
15.8264	0	16.2263	0
15.8469	0	16.233	0
15.8669	0	16.2397	0
15.8871	0	16.2463	0
15.9075	0	16.253	0
15.9275	0	16.2597	0
15.948	0	16.2664	0
15.9682	0	16.2731	0
15.989	0	16.2798	0
16.0095	0	16.2865	0
16.0307	0	16.2932	0
16.0518	0	16.2999	0
16.0722	0	16.3066	0
16.0929	0	16.3133	0
16.1145	0	16.3199	0
16.1241	0	16.3266	0
16.1307	0	16.3333	0
16.1374	0	16.34	0
16.1441	0	16.3467	0
16.1508	0	16.3534	0
16.1575	0	16.3601	0
16.1642	0	16.3668	0
16.1709	0	16.3735	0
16.1776	0	16.3802	0
16.1843	0	16.3868	0
16.191	0	16.3936	0
16.1976	0	16.4002	0
16.2043	0	16.4069	0
16.211	0	16.4136	0
16.2177	0	16.4203	0
16.2244	0	16.427	0
16.2311	0	16.4337	0
16.2378	0	16.4404	0
16.2445	0	16.4471	0
16.2511	0	16.4537	0
16.2578	0	16.4604	0
16.2645	0	16.4671	0
16.2712	0	16.4738	0
16.2779	0	16.4805	0
16.2846	0	16.4872	0
16.2913	0	16.4939	0
16.298	0	16.5006	0
16.3047	0	16.5072	0
16.3114	0	16.5139	0
16.318	0	16.5206	0
16.3247	0	16.5273	0
16.3314	0	16.534	0
16.3381	0	16.5407	0
16.3448	0	16.5474	0
16.3515	0	16.5541	0
16.3582	0	16.5608	0
16.3649	0	16.5675	0
16.3716	0	16.5741	0
16.3783	0	16.5808	0
16.3849	0	16.5875	0
16.3916	0	16.5942	0
16.3983	0	16.6009	0
16.405	0	16.6076	0
16.4117	0	16.6143	0
16.4184	0	16.621	0
16.4251	0	16.6277	0
16.4318	0	16.6343	0
16.4384	0	16.641	0
16.4451	0	16.6477	0
16.4518	0	16.6544	0
16.4585	0	16.6611	0
16.4652	0	16.6678	0
16.4719	0	16.6745	0
16.4786	0	16.6812	0
16.4853	0	16.6879	0
16.4919	0	16.6945	0
16.4986	0	16.7012	0
16.5053	0	16.7079	0
16.512	0	16.7146	0
16.5187	0	16.7213	0
16.5254	0	16.728	0
16.5321	0	16.7347	0
16.5387	0	16.7414	0
16.5454	0	16.7481	0
16.5521	0	16.7548	0
16.5588	0	16.7614	0
16.5655	0	16.7681	0
16.5722	0	16.7748	0
16.5789	0	16.7815	0
16.5856	0	16.7882	0
16.5922	0	16.7949	0
16.5989	0	16.8016	0
16.6056	0	16.8083	0
16.6123	0	16.815	0
16.619	0	16.8217	0
16.6257	0	16.8284	0
16.6324	0	16.835	0
16.6391	0	16.8417	0
16.6457	0	16.8484	0
16.6524	0	16.8551	0
16.6591	0	16.8618	0
16.6658	0	16.8685	0
16.6725	0	16.8752	0
16.6792	0	16.8819	0
16.6858	0	16.8885	0
16.6925	0	16.8952	0
16.6992	0	16.9019	0
16.7059	0	16.9086	0
16.7126	0	16.9153	0
16.7193	0	16.922	0
16.726	0	16.9287	0
16.7327	0	16.9354	0
16.7394	0	16.9421	0
16.746	0	16.9488	0
16.7527	0	16.9554	0
16.7594	0	16.9621	0
16.7661	0	16.9688	0
16.7728	0	16.9755	0
16.7795	0	16.9822	0
16.7861	0	16.9889	0
16.7928	0	16.9956	0
16.7995	0	17.0022	0
16.8062	0	17.0089	0
16.8129	0	17.0156	0
16.8196	0	17.0223	0
16.8263	0	17.029	0
16.833	0	17.0357	0
16.8396	0	17.0424	0
16.8463	0	17.0491	0
16.853	0	17.0558	0
16.8597	0	17.0624	0
16.8664	0	17.0691	0
16.8731	0	17.0758	0
16.8798	0	17.0825	0
16.8865	0	17.0892	0
16.8931	0	17.0959	0
16.8998	0	17.1026	0
16.9065	0	17.1093	0
16.9132	0	17.116	0
16.9199	0	17.1226	0
16.9266	0	17.1293	0
16.9333	0	17.136	0
16.9399	0	17.1427	0
16.9466	0	17.1494	0
16.9533	0	17.1561	0
16.96	0	17.1628	0
16.9667	0	17.1695	0
16.9734	0	17.1761	0
16.9801	0	17.1828	0
16.9868	0	17.1895	0
16.9935	0	17.1962	0
17.0002	0	17.2029	0
17.0068	0	17.2096	0
17.0135	0	17.2163	0
17.0202	0	17.2229	0
17.0269	0	17.2296	0
17.0336	0	17.2363	0
17.0403	0	17.243	0
17.0469	0	17.2497	0
17.0536	0	17.2564	0
17.0603	0	17.2631	0
17.067	0	17.2697	0
17.0737	0	17.2764	0
17.0804	0	17.2831	0
17.0871	0	17.2898	0
17.0938	0	17.2965	0
17.1004	0	17.3032	0
17.1071	0	17.3099	0
17.1138	0	17.3166	0
17.1205	0	17.3233	0
17.1272	0	17.3299	0
17.1339	0	17.3366	0
17.1406	0	17.3433	0
17.1473	0	17.35	0
17.154	0	17.3567	0
17.1607	0	17.3634	0
17.1673	0	17.37	0
17.1741	0	17.3767	0
17.1807	0	17.3834	0
17.1874	0	17.3901	0
17.1941	0	17.3968	0
17.2008	0	17.4035	0
17.2075	0	17.4102	0
17.2142	0	17.4169	0
17.2209	0	17.4235	0
17.2276	0	17.4302	0
17.2343	0	17.4369	0
17.241	0	17.4436	0
17.2477	0	17.4503	0
17.2543	0	17.457	0
17.261	0	17.4636	0
17.2677	0	17.4703	0
17.2744	0	17.477	0
17.2811	0	17.4837	0
17.2878	0	17.4904	0
17.2945	0	17.4971	0
17.3012	0	17.5038	0
17.3079	0	17.5105	0
17.3146	0	17.5172	0
17.3212	0	17.5239	0
17.3279	0	17.5306	0
17.3346	0	17.5372	0
17.3413	0	17.5439	0
17.348	0	17.5506	0
17.3547	0	17.5573	0
17.3614	0	17.564	0
17.3681	0	17.5707	0
17.3748	0	17.5774	0
17.3815	0	17.5841	0
17.3882	0	17.5907	0
17.3949	0	17.5974	0
17.4016	0	17.6041	0
17.4082	0	17.6108	0
17.4149	0	17.6175	0
17.4216	0	17.6242	0
17.4283	0	17.6309	0
17.435	0	17.6376	0
17.4417	0	17.6443	0
17.4484	0	17.651	0
17.455	0	17.6576	0
17.4617	0	17.6643	0
17.4684	0	17.671	0
17.4751	0	17.6777	0
17.4818	0	17.6844	0
17.4885	0	17.6911	0
17.4952	0	17.6978	0
17.5019	0	17.7045	0
17.5086	0	17.7112	0
17.5153	0	17.7178	0
17.522	0	17.7245	0
17.5286	0	17.7312	0
17.5353	0	17.7379	0
17.542	0	17.7446	0
17.5487	0	17.7513	0
17.5554	0	17.758	0
17.5621	0	17.7647	0
17.5688	0	17.7714	0
17.5755	0	17.7781	0
17.5822	0	17.7848	0
17.5889	0	17.7915	0
17.5956	0	17.7981	0
17.6022	0	17.8048	0
17.6089	0	17.8115	0
17.6156	0	17.8182	0
17.6223	0	17.8249	0
17.629	0	17.8316	0
17.6357	0	17.8383	0
17.6424	0	17.845	0
17.649	0	17.8516	0
17.6557	0	17.8583	0
17.6624	0	17.865	0
17.6691	0	17.8717	0
17.6758	0	17.8784	0
17.6825	0	17.8851	0
17.6892	0	17.8918	0
17.6959	0	17.8985	0
17.7025	0	17.9051	0
17.7092	0	17.9118	0
17.7159	0	17.9185	0
17.7226	0	17.9252	0
17.7293	0	17.9319	0
17.736	0	17.9386	0
17.7427	0	17.9453	0
17.7493	0	17.952	0
17.756	0	17.9586	0
17.7627	0	17.9653	0
17.7694	0	17.972	0
17.7761	0	17.9787	0
17.7828	0	17.9854	0
17.7895	0	17.9921	0
17.7962	0	17.9988	0
17.8029	0	18.0054	0
17.8096	0	18.0121	0
17.8163	0	18.0188	0
17.8229	0	18.0255	0
17.8296	0	18.0322	0
17.8363	0	18.0389	0
17.843	0	18.0456	0
17.8497	0	18.0523	0
17.8564	0	18.0589	0
17.8631	0	18.0656	0
17.8698	0	18.0723	0
17.8765	0	18.079	0
17.8832	0	18.0857	0
17.8898	0	18.0924	0
17.8965	0	18.099	0
17.9032	0	18.1057	0
17.9099	0	18.1124	0
17.9166	0	18.1191	0
17.9233	0	18.1258	0
17.93	0	18.1325	0
17.9367	0	18.1392	0
17.9433	0	18.1459	0
17.95	0	18.1526	0
17.9567	0	18.1593	0
17.9634	0	18.166	0
17.9701	0	18.1726	0
17.9768	0	18.1793	0
17.9835	0	18.186	0
17.9902	0	18.1927	0
17.9969	0	18.1994	0
18.0036	0	18.2061	0
18.0103	0	18.2128	0
18.017	0	18.2195	0
18.0236	0	18.2262	0
18.0303	0	18.2328	0
18.037	0	18.2395	0
18.0437	0	18.2462	0
18.0504	0	18.2529	0
18.0571	0	18.2596	0
18.0638	0	18.2663	0
18.0705	0	18.273	0
18.0771	0	18.2797	0
18.0838	0	18.2863	0
18.0905	0	18.293	0
18.0972	0	18.2997	0
18.1039	0	18.3064	0
18.1106	0	18.3131	0
18.1173	0	18.3198	0
18.124	0	18.3265	0
18.1306	0	18.3332	0
18.1373	0	18.3398	0
18.144	0	18.3465	0
18.1507	0	18.3532	0
18.1574	0	18.3599	0
18.1641	0	18.3666	0
18.1708	0	18.3733	0
18.1775	0	18.38	0
18.1841	0	18.3867	0
18.1908	0	18.3934	0
18.1975	0	18.4	0
18.2042	0	18.4067	0
18.2109	0	18.4134	0
18.2176	0	18.4201	0
18.2243	0	18.4268	0
18.231	0	18.4335	0
18.2377	0	18.4402	0
18.2444	0	18.4469	0
18.2511	0	18.4535	0
18.2578	0	18.4602	0
18.2644	0	18.4669	0
18.2711	0	18.4736	0
[truncated: 259 more rows]

## Sheet: Fig3b
ESI (+) m/z	Abundance
100.04	55333.9
100.044	1733.6
100.048	1710.6
100.076	218067
100.112	77632.6
100.73	1971.8
100.917	11236.4
100.966	984.5
101.024	668.1
101.035	553.5
101.041	85580.3
101.043	714.3
101.06	53291
101.071	4501.8
101.079	10955
101.108	4488
101.325	5800.7
101.326	5190.5
101.327	8195.3
101.328	4279.2
101.329	3804.8
101.33	5223.6
101.33	3581.4
101.332	1237.1
101.333	810
101.334	527
101.334	5940.4
101.335	5417
101.336	5295.5
101.338	11831
101.339	1929.3
101.34	1451.3
101.954	3336.3
102.055	151053
102.092	122392
102.128	599978
103.006	7503.7
103.039	1955.2
103.051	34466.7
103.055	901.8
103.076	2095.1
103.087	6724.5
103.132	36220.3
103.954	35713.1
104.002	1366.6
104.02	2995.5
104.024	584.1
104.035	3484
104.046	1174.4
104.069	760.7
104.069	5159.6
104.071	6103393
104.107	1321333
104.109	2176.1
104.183	2216.2
104.391	1868.5
104.582	1276.9
104.744	2033.3
104.991	7414.7
104.993	2380663
105.003	732.1
105.034	5289.4
105.037	814.7
105.055	88027.8
105.068	8653
105.07	44273.6
105.074	237704
105.091	36667.5
105.111	58807
105.996	38651.8
106.05	5634.6
106.065	2827.6
106.073	687.1
106.075	13637.7
106.087	296002
106.997	2291.2
107.028	797.2
107.041	3576.9
107.049	11321.4
107.061	1697
107.062	2922.2
107.071	83418.4
107.086	13002.6
107.087	6390.3
107.09	2544.2
107.967	18039.1
108.045	72179.6
108.056	1349.2
108.058	1825.4
108.081	20991.2
108.993	11391.3
109.029	890.6
109.032	16255.3
109.065	4907.2
109.076	55669
109.102	23890.9
109.508	741.1
109.735	8002.2
109.96	10433.7
110.006	16170.6
110.046	34101.2
110.06	1880652
110.072	7333.1
110.081	13182390
110.084	2845.7
110.103	4653.1
110.157	11582.8
110.204	12072.3
110.428	2075
110.43	5467.5
110.99	823.7
111.044	274112
111.053	1243.1
111.054	534.4
111.055	103683
111.057	1928
111.064	116275
111.079	28871.7
111.081	14438.9
111.085	455690
111.088	16507.1
111.092	12925.1
111.117	864
111.334	1197.8
112.04	46769.2
112.043	4540.1
112.048	9082.2
112.051	63102.9
112.062	2346.9
112.076	47306.9
112.086	76614.3
112.112	1466.9
112.878	2313.3
112.896	173224
113.021	4050
113.023	1434.4
113.033	1237.1
113.035	7788.3
113.06	75614.7
113.071	101866
113.096	2639.6
113.108	66043.4
113.111	1123.2
113.948	1287.2
114.03	888.2
114.043	1176.2
114.055	116326
114.06	70640
114.067	2879.9
114.075	693.9
114.092	304876
114.128	728.9
114.386	2426.2
114.387	2394.9
114.388	6299.5
114.39	9857.9
114.391	2204.1
114.392	2965.7
114.392	2715.3
114.394	1560.4
114.396	2096.8
114.398	4985.8
114.399	6210.4
114.401	8990.3
114.402	4213.8
114.404	4752.5
114.424	22076.8
114.667	86192.4
114.668	8178
114.885	9582.3
114.886	3510
114.893	41873.8
114.894	16387.2
114.906	27367.8
114.907	100377
114.956	60965.2
114.961	7771.9
114.962	7098.5
114.983	2468.2
114.99	1758.9
115.001	30236
115.014	52916.5
115.018	6202.5
115.02	3431.2
115.022	1795.8
115.023	2082.1
115.024	903.6
115.026	15218.4
115.031	540.2
115.035	96667
115.037	56851140
115.039	7252.1
115.051	8744.1
115.052	2822.4
115.053	4365.5
115.055	6092
115.056	297172
115.059	32298
115.06	22998.6
115.063	4410
115.064	3344.4
115.075	51676.6
115.087	48160.4
115.095	6616.6
115.112	17735.6
115.118	60385.3
115.123	3410.7
115.129	1994.2
115.163	2135.3
115.167	135698
115.188	11764.3
115.243	1476.8
115.372	2133.9
115.405	3445.9
115.407	10853
115.409	83830.3
115.655	8206.1
115.924	90623.5
116.011	2188.7
116.034	1091.1
116.04	1898906
116.043	65857.9
116.053	3361.5
116.06	2437.3
116.071	397232
116.082	12386.9
116.107	32211.7
116.14	3355.7
116.143	1078.8
116.154	759.5
116.891	1127.1
116.986	1283.8
116.998	2695.3
117.041	361009
117.043	18885
117.055	359652
117.066	56639.9
117.071	6491
117.074	11622.6
117.091	825.2
117.103	10164.9
117.921	58698.4
118.014	35281.5
118.032	7295.2
118.044	1447.9
118.05	102351
118.058	10919
118.065	4859
118.067	61126.6
118.069	843.2
118.086	4866194
118.123	10208.8
118.222	2659.7
118.769	2195.4
118.769	671
118.785	3385.3
118.787	7344.5
118.804	5022
118.805	1035.4
118.84	849.8
118.841	845.3
118.865	4741.8
118.891	9297
118.893	4174
118.894	2788.7
118.909	4917.3
118.979	939
119.061	10741.3
119.07	8682.3
119.084	1233.8
119.086	25787
119.09	250410
119.104	54441.1
119.826	1328.1
119.92	7426.6
119.956	908.5
120.045	4104.8
120.056	9594.3
120.066	296051
120.08	801.3
120.081	8543.1
120.089	863.9
120.09	12142.7
120.102	51272.4
120.966	75909.4
121.029	12209.7
121.032	5006.8
121.065	56254.7
121.069	1040.8
121.086	1774.9
121.086	1706.9
121.41	11322.7
121.411	51650.9
121.468	2651.9
121.492	1086.9
121.677	269680
121.678	48578.7
121.699	1985.8
121.7	19561.4
121.895	13293
121.897	9780.1
121.916	47169.8
121.917	13959
121.938	84964.2
121.939	290359
121.98	6066.8
121.988	4333.5
121.992	29760.8
121.993	212015
121.998	29075.1
121.999	23456.4
122.006	771.2
122.021	1967.6
122.022	10786.1
122.025	4905.1
122.028	2351.4
122.031	15364.1
122.032	1338
122.034	2486.9
122.036	2467.6
122.038	7207.6
122.04	981
122.043	1123.8
122.045	7799.1
122.047	6973.4
122.048	4297
122.049	8444.8
122.049	1072.5
122.051	1688.1
122.052	2282.5
122.052	9346.5
122.054	3054.9
122.054	7061.2
122.056	165152
122.058	11111.4
122.059	8734
122.06	134373
122.062	9739.3
122.063	20833.7
122.064	4458.6
122.065	9407.4
122.065	23930.9
122.067	35756.9
122.076	1872.6
122.079	217252
122.081	187000000
122.085	37288.1
122.085	6979.4
122.086	1562.1
122.087	9705.4
122.088	9960.9
122.091	10249.6
122.096	45611.4
122.097	20980.6
122.099	20018.5
122.1	9500.8
122.101	23882.7
122.102	11736.5
122.103	17466.3
122.104	10766.9
122.104	11334.4
122.106	94361
122.107	92468.8
122.108	4358.1
122.109	1669.8
122.109	8991.8
122.111	14395.4
122.112	4477.9
122.113	4474.6
122.114	3045.4
122.115	6560.3
122.115	3531.2
122.116	2844.8
122.117	1289.1
122.118	3348.8
122.123	7088.8
122.125	1524.7
122.125	2068.2
122.128	2538.5
122.129	2747.4
122.131	9959.4
122.132	8218.4
122.132	5122.8
122.138	5192.7
122.141	1258.6
122.141	965.1
122.143	4510.7
122.145	2029.2
122.164	60163.6
122.169	45686.9
122.17	188564
122.175	11928.2
122.182	5638.1
122.222	3189.4
122.224	331366
122.246	48721.5
122.266	1703.2
122.267	5156.7
122.267	1991.6
122.465	8044
122.486	50432.8
122.488	267691
122.757	66067.5
122.941	3566.8
122.995	2668.5
123.047	22274.3
123.055	1080668
123.063	4214.2
123.065	158694
123.078	655052
123.085	8514426
123.087	68403.6
123.117	7469
123.174	1602.2
123.496	4299.8
124.037	2117.6
124.039	607918
124.051	14889.2
124.052	4747.5
124.059	63105.8
124.076	101858
124.082	3031
124.085	1270192
124.088	121153
124.091	1040.3
124.097	285878
125.021	2337.3
125.023	2033.4
125.043	30187
125.06	28472.3
125.071	448627
125.079	956.1
125.089	25784
125.096	11226.8
125.1	1990.3
125.107	2848.4
126.037	14491.6
126.055	267203
126.066	6442.2
126.073	2977.6
126.074	18319.9
126.091	36429.1
127.039	624502
127.05	52671.7
127.056	3690.3
127.058	6740.5
127.075	58704.3
127.087	88955.6
127.112	868.6
127.123	2389.6
128.034	6477.2
128.042	27147
128.071	207549
128.082	1061.8
128.107	13196.2
128.143	2152.2
129.018	1031.3
129.052	73737.8
129.055	81450.1
129.066	22378.6
129.074	1743.7
129.091	30714.6
129.102	79680.2
129.931	962
130.05	102935
130.065	21584
130.067	8029.3
130.086	260659
130.123	11564.8
130.149	3231.8
130.159	173366
131.001	63480.8
131.01	668905
131.07	159917
131.082	70421.5
131.089	4024.1
131.118	257446
131.126	917.7
131.162	5102.8
131.974	7896.4
132.014	2198.7
132.044	2569.4
132.065	778202
132.07	25343.1
132.077	13558.6
132.102	411987
132.138	2052
132.95	256051
132.987	4068.5
133.008	30943.7
133.049	24643.8
133.061	6625.7
133.067	138442
133.069	26555.1
133.076	4847.1
133.086	7837.7
133.097	1072.4
133.101	1519.1
133.105	21613.6
133.935	14823.9
134.044	1086.1
134.06	17831.7
134.063	1898.3
134.081	1520172
134.118	6242.9
134.947	224629
134.996	7468.5
135.003	6795
135.044	2495.6
135.047	3887.6
135.055	4887.9
135.065	532756
135.081	111476
135.084	91002.2
135.101	17871.6
135.117	2352.5
135.931	1307.4
135.948	2009.6
136.022	30976.7
136.043	10950.8
136.06	22881.7
136.062	360046
136.068	17919
136.076	291870
136.077	551680
136.097	79947.8
136.112	7699
136.944	44261.9
136.946	101100
136.989	3540.2
137.018	45736.3
137.046	23797.3
137.06	15634.8
137.065	8529.5
137.071	58758.5
137.079	10216.6
137.081	68938.6
137.096	3869.4
137.1	1361.8
137.93	4657.6
138.053	8671.9
138.055	175770
138.066	3149.2
138.076	7611.8
138.091	103135
138.112	1001.2
138.906	1664880
138.943	20589.8
138.973	468066
138.983	7440.1
139.036	2275.4
139.039	952.6
139.048	6447.1
139.05	36200.7
139.058	2047.8
139.061	964.1
139.075	28392.6
139.087	42151.9
139.095	1244.2
139.112	7186.5
139.956	7366.8
139.968	308723
139.977	966.6
140.034	9677.6
140.036	66078.8
140.045	1051.6
140.047	38179.3
140.068	123241
140.07	68455.3
140.092	514718
140.107	8645.7
140.903	1096926
141.029	2148.1
141.033	280209
141.054	22351.9
141.065	53209.3
141.067	9225.9
141.077	1761.3
141.091	52103.5
141.095	7837.5
141.102	25765.2
141.113	24870.9
141.127	4596.4
141.965	154940
142.044	3786.5
142.05	29700
142.061	1624.1
142.086	63901.5
142.094	853.2
142.123	8843.5
142.159	1343.7
142.9	162406
142.948	10151.2
142.966	14836.8
143.034	16201.6
143.064	17336.4
143.07	123448
143.081	50952
143.107	34155
143.118	10568.2
143.544	20056.9
143.879	4028.6
143.881	23500.4
143.95	9465
143.964	89628.2
144.03	8753.5
144.048	59984.7
144.06	22486.6
144.063	15151350
144.065	90759.8
144.073	967.9
144.081	2374.8
144.084	1136.1
144.095	4335
144.102	167801
144.11	1026
144.138	18661.5
144.176	10427.9
144.246	31727.3
144.583	3732.4
144.584	18227.4
144.961	2119.8
144.983	1969.8
145.047	348210
145.049	29293.7
145.06	41111.5
145.066	635321
145.069	24722.5
145.076	1084.5
145.086	48364.2
145.097	72323
145.105	1985.2
145.108	2453.1
145.122	873.6
145.133	38182.1
145.945	6191.5
146.003	2951.2
146.022	6497.3
146.05	4831.9
146.06	201625
146.067	79919.1
146.081	882467
146.092	29599.2
146.117	132815
146.974	13194.6
147.003	4963.6
147.029	1815
147.044	2117.6
147.05	20328.8
147.055	26119.8
147.063	14809.1
147.065	89645.2
147.068	5156.8
147.076	45463.5
147.081	588452
147.084	49836.1
147.091	33229.7
147.101	853.1
147.113	949.2
147.121	4030.9
147.941	1467
147.95	466773
148.028	821.9
148.039	39864.1
148.042	1771
148.06	117025
148.077	2433151
148.084	11070.6
148.087	761.9
148.097	221026
148.133	793.1
149.012	116986
149.023	668408
149.035	1916.9
149.048	1238.3
149.06	10389.9
149.071	5168.1
149.081	208867
149.092	1512.6
149.097	34096.6
149.1	8011.8
149.128	7797.4
149.405	2438.3
149.406	2128.1
149.409	2093.6
149.417	2438.1
149.419	1723.6
149.421	6768.9
149.422	1669.1
149.947	389893
150.026	48898.2
150.052	792.5
150.055	19298.1
150.058	11575.4
150.076	248598
150.082	6030.2
150.084	1883.3
150.091	170792
150.093	202080
150.112	792720
150.948	24060.8
151.001	5336.9
151.005	5585.7
151.042	1419
151.05	1940.7
151.06	3092.3
151.075	7427.5
151.079	2618.2
151.086	43507.5
151.095	6015.3
151.096	180928
151.112	10879.7
151.116	37024.2
151.944	81260.7
151.946	174762
152.016	8371.1
152.032	1049.8
152.045	79192.9
152.047	17603.9
152.068	3120.5
152.07	248103
152.082	882.8
152.09	1153.4
152.091	99598.2
152.1	2897.9
152.107	48263.1
152.128	27163.1
152.989	14624.2
153.052	6585.5
153.054	8915.9
153.063	7852.5
153.066	26481.8
153.076	1631275
153.087	2273.6
153.091	22346.7
153.102	14831.5
153.127	2097.8
153.943	39912.2
154.047	15313.2
154.05	25033.7
154.052	1157.3
154.061	4876.1
154.079	71530.1
154.086	45229.6
154.088	71335.1
154.107	10439.5
154.122	7436.6
154.88	186890
154.955	33007.7
154.968	10543.2
155.031	892.3
155.034	1601.8
155.045	4499.4
155.047	8165.6
155.048	35938.7
155.07	49428.4
155.08	239636
155.107	48022.1
155.118	1875.2
155.974	1061.1
156.063	7650
156.065	40261.3
156.07	3964.9
156.074	944.6
156.077	24121.7
156.085	2791.5
156.102	49320.3
156.138	35998.7
156.877	143188
156.95	22339.8
156.952	9117.6
156.965	4382.7
156.995	376762
157.007	886
157.047	21834.3
157.049	25954.9
157.061	6679.8
157.066	66084.4
157.077	58585.3
157.086	64940.5
157.097	70169.5
157.105	1275.7
157.122	21015.7
157.519	1311.4
157.979	77040.9
158.012	823.7
158.047	8187.8
158.06	1040.1
158.081	161039
158.096	1168.6
158.117	45118.4
158.154	32724.6
158.874	2493.5
158.947	30418.2
158.992	194699
158.996	19798.5
159.043	43622.7
159.063	7947.3
159.065	44498.7
159.076	19694
159.084	3107.5
159.092	1671.8
159.101	56679.6
159.113	75053.4
159.247	1347.3
159.96	58373.2
159.976	36216.9
159.993	15619.2
160.037	337628
160.042	2005.8
160.06	56187.8
160.076	73822.4
160.089	1487
160.097	186133
160.105	1172.8
160.133	15183.3
160.933	65110.2
160.946	7428.7
160.977	2358.1
160.99	148694
161.012	2340.3
161.021	2014.7
161.04	686.6
161.06	5019.6
161.061	1047.7
161.071	8101.9
161.079	920.5
161.081	32298.8
161.092	52528.4
161.097	35818.4
161.1	2880.1
161.107	1339.5
161.11	249782
161.128	23711.9
161.957	31284.8
161.975	30797.9
161.987	2290
161.998	925.4
162.005	712.5
162.035	17388.9
162.055	7562.8
162.066	1664.5
162.076	248241
162.081	4014.8
162.091	19733.6
162.093	202034
162.11	5717.9
162.112	99039.3
162.128	676.6
162.149	775.7
162.93	48381.5
162.951	282825
163.015	31653.7
163.028	253492
163.039	187773
163.05	5287.6
163.06	9671.8
163.075	9003.4
163.077	41450.8
163.079	8714.8
163.096	10008.1
163.107	9671.4
163.123	231045
163.133	7516.7
163.955	737.9
164	70212.3
164.031	5380.3
164.034	768.9
164.042	9408.9
164.07	38327.5
164.074	2044.7
164.091	482110
164.096	1779.9
164.107	99377.2
164.126	16890.5
164.128	15003
164.916	6075.4
164.927	2515.9
164.948	70143.8
164.977	18638.9
164.984	7315.2
165.013	110000
165.052	3551
165.054	9537.2
165.066	160240
165.076	68473
165.087	8011.2
165.091	283667
165.095	13053
165.102	12932.3
165.11	4776.1
165.112	2003
165.127	974.7
165.888	1316.4
165.925	4335
165.952	1090.8
165.961	8811.5
166.001	15103.4
166.035	11025.3
166.05	25572.5
166.053	4837.6
166.066	33073.7
166.069	4292.7
166.071	1302.5
166.079	1740.5
166.085	1188.7
166.086	182838
166.088	1342228
166.095	4045.3
166.097	2614.8
166.107	487013
166.122	26288
166.913	1169.4
166.945	13008.6
166.973	10639.1
166.978	19730
167.023	13127.3
167.034	19289
167.068	4434.4
167.07	16736.7
167.081	28437.9
167.091	413017
167.107	41622.8
167.111	17357.6
167.118	17422.2
167.126	899.7
167.885	2442.5
167.951	5341.6
167.958	6835.7
167.996	4112.1
168.048	2605.1
168.063	21736.2
168.065	60665.3
168.087	24949.4
168.092	3732.6
168.095	11893.2
168.102	34436.2
168.104	21448.5
168.123	177433
168.927	252999
168.975	2067.9
168.983	3415.4
169.011	763.6
169.047	5284.5
169.049	16680.9
169.061	7717.8
169.063	6871.1
169.076	11765.9
169.086	42841.8
169.097	183368
169.105	1368.2
169.122	32020
169.126	4631.8
169.133	894.6
169.391	1491.3
169.948	1596.3
170.014	1661.3
170.056	3254116
170.059	57063.7
170.063	871.5
170.081	75736.2
170.102	1654457
170.117	15547.3
170.125	1765.3
170.154	2681.6
170.291	1262.5
170.854	17964.3
170.924	313156
171.009	5926.4
171.014	1741.1
171.053	32701.9
171.059	187975
171.062	81084.2
171.065	29605.1
171.076	10551.8
171.099	1020.2
171.101	48547.1
171.105	77299.6
171.113	18082.4
171.138	13441.2
171.149	101888
171.925	7295.4
171.95	3031.7
171.994	1306786
172.028	4042.4
172.042	1560.1
172.058	10717.6
172.06	22514.8
172.062	1751.7
172.075	2105
172.097	89351.7
172.106	2955.6
172.133	59645.1
172.152	832.1
172.169	1176.4
172.851	4094.2
172.921	98144
172.923	77527.3
172.995	586237
172.998	21935.1
173.001	839.5
173.059	3760.8
173.078	90558.8
173.081	56234.7
173.092	26058.4
173.1	1102.7
173.117	78830.7
173.128	81807.9
173.136	1255.3
173.165	725.4
173.273	2020.1
173.276	775.9
173.277	4220.4
173.29	2630.3
173.292	867.8
173.293	5970.2
173.295	5305
173.882	131613
173.991	761943
173.998	22452.7
174.055	4033.7
174.076	152639
174.081	16705
174.087	4587.8
174.091	9148.3
174.112	97295
174.12	1193.8
174.149	12951.2
174.918	5943.7
174.92	66507.8
174.961	31358.9
174.976	4045.2
174.992	279922
174.994	8915.2
175.001	1700.5
175.006	1188.3
175.024	3404.1
175.045	247978
175.058	907044
175.06	4031.6
175.069	3905.4
175.071	6130.8
175.077	118086
175.079	6886.4
175.087	2248.1
175.096	35754.6
175.107	72380.1
175.116	3379.1
175.119	12563.7
175.133	988.7
175.144	3095.5
175.516	1161.5
175.879	167892
175.932	5499.5
175.945	93504.1
175.99	498013
175.995	3692.7
176.009	1731.1
176.023	817.1
176.046	20330.3
176.048	821.8
176.055	749.3
176.061	24250.8
176.07	69530.7
176.08	2498.2
176.091	354695
176.107	2140.2
176.128	114743
176.88	5958.4
176.917	1058.7
176.958	27759.2
176.984	9283.6
176.987	12652.2
176.994	3764
177.005	5903.5
177.007	39634.7
177.043	572491
177.046	1983.8
177.054	5077.4
177.062	1046.2
177.066	4543.2
177.074	928.2
177.076	6718.7
177.087	2424.3
177.091	1594.1
177.095	13277.1
177.102	21882.9
177.112	1739.9
177.123	703.6
177.131	2142
177.134	257161
177.148	953.3
177.876	45298.4
177.878	28200.5
177.882	647.4
177.93	4138.7
177.942	83880.6
177.971	30551.8
178.006	692.4
178.029	16881.9
178.04	3603.7
178.05	2233.6
178.071	7011.1
178.086	66190.1
178.089	18516.2
178.099	2245.8
178.107	53945.1
178.122	9078.4
178.138	3018.2
178.144	3945.5
178.925	11007.4
178.984	7789.7
179	126814
179.04	531075
179.07	5054.6
179.072	2498.1
179.076	5082.7
179.081	8584.8
179.107	250594
179.118	17887
179.143	1630.2
179.875	27502.1
179.939	6132.2
179.941	29205.5
179.968	20728.1
179.976	124148
180.003	1550.8
180.037	5299.3
180.065	24807
180.077	1958.1
180.086	139079
180.102	784644
180.103	864552
180.107	1792.1
180.111	3502.1
180.138	1617.8
180.159	2829.4
180.889	753.2
180.922	4311.5
180.937	3675.9
180.955	9277.7
180.978	12185.6
180.989	864.5
180.995	29079.4
181	805
181.037	171106
181.049	496506
181.06	2889.3
181.071	1921.4
181.083	1719.3
181.086	13014.3
181.097	57583.1
181.105	70758.4
181.107	38339.5
181.111	800.8
181.122	16757.7
181.129	9611.6
181.133	66370.2
181.862	746
181.938	2137.4
181.942	2161.6
181.973	93583.2
181.979	28756.1
181.986	831.1
181.999	396551
182.027	10448.4
182.045	900.7
182.053	45376.9
182.071	696.2
182.081	45384
182.092	760.9
182.102	58936.5
182.108	1444.3
182.117	19630.5
182.136	809.7
182.139	2016
182.19	801.1
182.926	15384.8
182.934	4153.3
182.95	294660
182.957	1385.7
182.974	7420.7
182.992	18876
183.027	20122.5
183.035	15188.4
183.054	811.2
183.065	10063.3
183.076	2501.9
183.078	42588.4
183.086	323116
183.091	12842
183.101	55971.4
183.113	56234.6
183.138	14979.7
183.939	1139.8
183.951	2052.6
183.954	1724
183.97	4425.9
183.972	26946.1
183.976	2651.6
183.996	419797
184.005	13433.4
184.058	1522.3
184.06	6692.3
184.063	23070.4
184.071	790.5
184.075	13035.9
184.082	15388.4
184.089	9266
184.097	172064
184.108	38710.2
184.118	389642
184.133	6759.3
184.923	3470.4
184.947	88143.6
184.951	8303.7
184.966	5424.7
184.979	701.8
184.989	33505.7
184.99	12722.5
185.024	2843.3
185.042	13708
185.059	116515
185.071	1964.8
185.081	43388.2
185.092	53444.7
185.1	11526.7
185.111	629.1
185.117	67337.5
185.121	11349.1
185.128	14494.5
185.153	3859.8
185.953	12682.3
185.969	8926.6
185.993	125675
186.002	2755.5
186.058	2771
186.073	9108.6
186.076	42721.8
186.087	2707.5
186.091	2653.6
186.112	65147.2
186.12	1282.5
186.149	30796.7
186.185	800.9
186.954	172229
186.963	734.4
186.971	741.6
186.975	614.6
186.982	9404
186.986	9514.9
186.995	745829
187.036	749.4
187.058	23723.5
187.065	4390.5
187.086	1041.3
187.096	36845.6
187.107	47323
187.115	1398.5
187.126	3369.7
187.133	49256.5
187.144	46722.8
187.951	14517
187.955	3656.8
187.99	8398.5
187.998	24607.7
188	7978.8
188.037	660.3
188.07	1907
188.074	9861.8
188.091	172768
188.107	1376.3
188.111	817.7
188.128	67984.9
188.136	714
188.143	638.4
188.164	8755.1
188.88	3353.2
188.951	175439
188.96	46169.8
188.969	13918.1
188.979	1107.9
188.991	103757
189.033	685.4
189.054	889
189.066	6840.6
189.069	60844.7
189.073	209466
189.087	1505.9
189.091	689.3
189.093	1042.7
189.095	4757.8
189.102	2652.2
189.112	19980.5
189.123	31755.1
189.131	750.9
189.857	3678
189.933	12545.2
189.961	6767.1
189.992	1561.7
190	1454.5
190.039	2540.3
190.05	1056.9
190.071	3377.2
190.076	9611.8
190.086	33125.7
190.107	174451
190.14	815.6
190.143	210434
190.284	1194.9
190.848	1152.4
190.909	40026.7
190.945	1390349
190.948	31983.1
190.957	4520
190.979	658.7
190.99	44794.7
191.022	1148098
191.031	34460.1
191.045	795.5
191.07	2660.5
191.081	5450.9
191.089	1509.3
191.091	5502.7
191.102	670.1
191.107	17139.4
191.111	8758.3
191.117	3182.4
191.127	5666.8
191.147	13554.9
191.853	5723.4
191.909	139891
191.93	1332.2
191.948	40498.4
191.958	1408
191.968	632.6
191.986	54862.9
191.995	75366.8
192.008	4118.3
192.026	47058.3
192.029	3196.2
192.038	4124.6
192.05	3103.1
192.065	2632.3
192.086	45576.2
192.091	263906
192.101	14293
192.103	76609.7
192.109	579.2
192.123	53198.7
192.138	6364.6
192.159	7092.7
192.886	1434
192.906	58336
192.941	1262593
192.971	61396.7
192.979	6348.8
193.018	731.1
193.027	3659.7
193.03	2294.5
193.034	11369.5
193.038	2212.1
193.049	5867.2
193.055	7123.4
193.061	1964.7
193.088	1273702
193.095	9537.3
193.097	12707.1
193.107	8886.2
193.118	6963
193.122	11859.5
193.133	1085
193.143	645.2
193.159	14886.9
193.187	1334
193.672	1187.3
193.906	148713
193.92	18888.3
193.942	101979
193.945	35454.1
193.956	1393.8
193.983	35574.4
193.996	5745.3
194.024	2500.1
194.07	8368.8
194.081	25191.9
194.083	4022.3
194.091	71237.3
194.096	1024.3
194.102	115947
194.117	115184
194.138	21598.2
194.154	2198.3
194.903	9194.7
194.914	42382.1
194.939	116582
194.94	405921
194.958	848.6
194.968	55236.2
194.976	58657.7
194.978	661.1
195.015	12073.7
195.018	2413.1
195.054	24694.3
195.063	1399.2
195.065	70492.8
195.076	5775.1
195.088	24850.1
195.092	6474.2
195.099	15279.2
195.102	35958.4
195.113	69874.3
195.123	134874
195.138	11776.3
195.149	3191.3
195.904	38953.8
195.913	20876.2
195.917	8590.9
195.94	29252.1
195.944	3672.9
195.959	2147.6
195.981	1007.1
195.994	10399.4
196.042	10593.3
196.054	33607.5
196.06	860.8
196.067	6621.7
196.081	1833.3
196.091	934.9
196.099	146774
196.108	1207.3
196.116	850.6
196.118	5232.7
196.126	1391.1
196.133	7184.1
196.865	832504
196.902	4007.2
196.91	762740
196.937	160399
196.942	24546.4
196.951	59202.5
196.965	1892.6
196.967	10079.8
196.97	1264.5
196.973	57266.9
197.027	18579.9
197.039	396914
197.057	831.6
197.06	855
197.071	16747.6
197.081	14667.4
197.083	686.3
197.092	15890.3
197.102	926
197.117	29235.3
197.128	283463
197.153	9849.4
197.906	786.1
197.91	25470.8
197.927	384647
197.964	6206.7
197.973	64293.9
197.991	5644.1
198.022	3045.3
198.043	17327.4
198.064	1379.2
198.076	18193.1
198.091	1770.9
198.097	104282
198.112	26775.1
198.114	6427
198.123	76767.2
198.128	2265.7
198.132	18193.6
198.149	3036
198.185	32251.3
198.494	1180.3
198.862	803640
198.886	5044.3
198.906	747883
198.91	20939.2
198.939	13949.9
198.948	1478.4
198.969	3282.3
198.972	11162.4
198.98	633
198.983	2336.2
198.989	5712.2
199.004	95906.4
199.025	3053.9
199.096	16891.7
199.107	95158.1
199.116	893.9
199.127	2073.6
199.133	42288.4
199.144	2026.4
199.169	10735.6
199.18	10388.3
199.188	2638.7
199.869	5277.1
199.904	2104.5
199.907	11743.9
199.924	328582
199.961	7276.4
199.97	64171.5
199.977	20425.1
199.989	688939
200.001	4424
200.008	707.5
200.023	2434.8
200.071	892.7
200.091	57253.4
200.103	1032.8
200.107	5334.1
200.113	224904
200.128	38839.9
200.136	597.6
200.164	12492.1
200.201	7939.9
200.859	221006
200.904	221641
200.907	22818.3
200.925	32367
200.927	4619.8
200.936	1113.1
200.945	1252.8
200.953	1314.2
200.958	615.1
200.96	1615.6
200.993	21932.6
201.002	47690
201.022	2251.3
201.054	2674.4
201.073	6455.1
201.076	1559.1
201.087	6755.1
201.102	1482.8
201.112	38875.4
201.116	4689.9
201.123	57684.2
201.148	30711.7
201.865	223273
201.904	2848.4
201.921	22112.5
201.923	129777
201.932	1136.2
201.958	1547.6
201.967	11825
201.974	4691
201.977	7436.3
201.986	344638
201.992	3694.8
202.021	672258
202.071	10521.8
202.084	20180.6
202.086	1359.4
202.107	222822
202.115	548
202.127	875.6
202.143	70152
202.18	9529.5
202.856	13261.5
202.865	1291.7
202.9	15060
202.904	985.3
202.919	2145
202.922	3677.3
202.928	47598.9
202.943	1575.6
202.95	3155.1
202.956	986.7
202.969	24818.6
202.987	43305.8
203.001	14379.5
203.025	26528.7
203.052	13487.5
203.07	24282.7
203.091	1658.6
203.102	7190.3
203.107	4674.1
203.111	12487.2
203.117	1445.8
203.128	90405.4
203.139	5840.9
203.359	5389.3
203.363	1636.8
203.374	2747.5
203.38	6972.4
203.385	709
203.488	767.1
203.749	2036.3
203.862	234690
203.865	3104.5
203.92	41557.4
203.928	1382.8
203.976	1075
203.981	2144.3
203.985	222090
204.004	34686.2
204.019	196454
204.03	917
204.065	3177
204.068	572.2
204.071	4291.5
204.087	42829.2
204.104	8800.7
204.123	112823
204.131	4557.1
204.134	1448.1
204.14	5455.4
204.159	73056
204.196	679
204.825	1486.8
204.862	1808.2
204.904	1519346
204.925	46407.2
204.932	6596.6
204.94	873.4
204.945	240206
204.988	6025.8
205	57506.4
205.004	4323.4
205.047	4362.3
205.068	181155
205.075	758.8
205.082	704.2
205.086	150514
205.097	11416.5
205.118	791.4
205.122	960
205.126	5299.5
205.133	807
205.163	674.2
205.859	59339.9
205.862	2475.1
205.901	1457.7
205.909	27878
205.966	3161.2
205.977	1157.7
205.988	2815.3
205.99	3143.5
205.998	32135.7
206.001	20143.2
206.003	906.8
206.011	8565
206.024	49041.4
206.071	3430.1
206.081	9441.2
206.089	13482.5
206.102	39550.1
206.117	91722.3
206.138	56364.1
206.175	1554.5
206.82	102266
206.901	2360174
206.922	9020.9
206.942	135578
206.957	2722.9
206.971	882.3
206.995	1186127
207.011	650.8
207.024	2061.3
207.027	1594.1
207.05	1472.5
207.071	44269.7
207.076	1662.5
207.084	555064
207.101	2203.9
207.113	16453.3
207.121	2700.9
207.134	896.4
207.138	4814.4
207.142	905.8
207.857	1799.8
207.883	12277.1
207.898	9039.9
207.902	108598
207.906	38494.4
207.935	33703.3
207.943	15424.6
207.963	1357.3
207.971	254666
207.974	1122.2
207.995	17845.2
207.998	65602.9
208.075	636.3
208.087	18879.2
208.096	22709.7
208.099	709.6
208.118	95199.7
208.133	6765.1
208.154	2758.8
208.817	96781.2
208.897	1066900
208.936	5395.9
208.94	87453.6
208.959	12117
208.975	1020.6
208.984	2235.5
208.995	71665.2
208.998	2479.7
209.011	1996.2
209.033	103402
209.069	731.7
209.081	745.7
209.092	2562.8
209.118	2033976
209.128	12802.1
209.138	2348.7
209.149	8868.8
209.153	7156.6
209.202	1756.7
209.859	952574
209.88	15203.7
209.899	109801
209.902	4156
209.905	568.7
209.916	2231.7
209.932	17941.6
209.968	213248
209.974	14714.5
209.999	776.3
210.003	1999.4
210.036	708.1
210.061	254169
210.076	3809.5
210.079	104907
210.087	8937.8
210.097	2620.2
210.109	7252.2
210.114	8525305
210.133	3425633
210.148	3267.6
210.17	2588.5
210.314	1410.1
210.437	3668.5
210.456	3521
210.814	20861
210.894	50983.6
210.897	408706
210.933	2245
210.952	3124.6
210.956	3718
210.969	8318.9
210.991	23909.8
211.022	2448.3
211.033	1389.4
211.064	7560
211.083	538.6
211.086	19218.1
211.096	14256.8
211.107	12445.2
211.111	19805.4
211.117	536979
211.122	12351
211.13	3073
211.133	13441.7
211.137	278065
211.144	1015870
211.169	23936.7
211.856	1493885
211.86	718.8
211.896	26323.7
211.901	4472.6
211.958	748.9
211.964	4381.2
211.967	69078.7
211.971	3040.7
211.977	4665
212.037	645.4
212.086	633.6
212.091	14177.8
212.103	2143.3
212.113	89300
212.118	91965.3
212.121	2749.7
212.128	11096.8
212.137	17993
212.141	3983.6
212.147	61437.3
212.149	45134.1
212.164	2929.6
212.839	136450
212.857	76254.7
212.893	158201
212.897	15098.7
212.916	681.5
212.927	31140.9
212.961	868.7
212.963	6796.5
212.981	1852.7
212.985	7020.2
213.004	63962.2
213.01	579.4
213.026	613.9
213.058	3187
213.069	2492.2
213.087	2536.3
213.112	6210.9
213.116	1704.4
213.123	11635.2
213.148	24326.7
213.159	12607.9
213.185	16893.3
213.853	667736
213.901	3495.8
213.936	42846.3
213.964	10627.8
213.969	12894.2
213.977	6029
214.005	64236.1
214.008	1376
214.055	38596
214.057	606.5
214.073	929206
214.086	1390.4
214.089	33855.2
214.107	14588.5
214.118	1390.7
214.143	21344.7
214.18	6787.6
214.814	404832
214.836	145805
214.854	66977.5
214.891	2432.9
214.923	36828.7
214.936	701.1
214.953	7934.9
214.96	5237
214.976	111711
214.989	2340111
215.016	163448
215.065	1978
215.069	3895093
215.076	3654.4
215.081	1893
215.089	830.3
215.091	908.4
215.102	10991.8
215.106	891.4
215.11	964.2
215.118	10279.8
215.128	12892.9
215.139	4519.7
215.164	23907.2
215.175	2598.5
215.379	647.6
215.85	43856.7
215.852	257325
215.933	43813.9
215.936	17016.9
215.966	2035.5
215.992	118276
215.995	2675.7
216.002	8279.6
216.065	4229.3
216.073	233381
216.077	4124.1
216.086	7717
216.123	44914.2
216.159	45318.4
216.196	1829.9
216.811	669567
216.833	33739.8
216.851	16827.8
216.896	870
216.922	5025
216.955	3439.2
216.974	36365.9
216.977	6001.1
216.986	1347821
216.993	2328.4
217.016	7838.7
217.067	1378
217.074	34197.7
217.097	763.2
217.104	146482
217.118	11585.3
217.126	1003.5
217.143	28745.7
217.163	901.1
217.18	763
217.812	22051.5
217.839	47070.2
217.849	98423.3
217.852	2260.2
217.919	1977.1
217.93	4165.2
217.933	11136.1
217.94	4576.8
217.956	865.3
217.987	161601
217.989	33149.5
217.995	30799.1
218	16496.9
218.033	8130.1
218.102	18891.1
218.108	2291
218.111	759.1
218.138	66224.4
218.146	1033.4
218.175	55516
218.211	5981.6
218.808	261260
218.891	38008.8
218.902	1569.7
218.985	825889
218.99	4129.8
219.013	3599.8
219.017	89613.9
219.026	1403.9
219.076	776.7
219.084	3447.2
219.097	750.2
219.113	2225
219.134	1770.1
219.142	1929.3
219.159	3280.3
219.174	1046.4
219.178	839.1
219.809	23632.1
219.836	45791.3
219.839	1058.3
219.916	5241.3
219.929	2292.9
219.971	152884
219.981	243832
219.988	39595.6
219.992	5410.1
220.003	94423
220.021	832.7
220.049	19947.4
220.082	696
220.118	34113.1
220.133	2504.3
220.154	70041.6
220.805	24099.1
220.807	100883
220.888	46787.2
220.892	6885.6
220.909	122847
220.919	4168
220.933	8106
220.974	2482.9
220.985	15455.9
221.004	2840.6
221.007	693.3
221.033	10995.8
221.042	4463.5
221.081	22985.8
221.118	619879
221.128	848.7
221.149	3797.5
221.153	1314.2
221.19	842.6
221.414	9501.4
221.418	16848.5
221.42	5924.1
221.423	3121.1
221.425	2538.8
221.806	6368.5
221.83	13510
221.833	15992.5
221.836	2637.7
221.838	2426.4
221.84	1692.3
221.868	8796.2
221.871	1721.3
221.874	1255.9
221.876	1335.1
221.912	1149.8
221.927	4587.5
221.93	359298
221.951	45538.7
221.957	5590.7
221.959	5231.4
221.961	1569.1
221.964	1769.6
221.968	136933
221.971	296509
221.978	165786
222.034	4361.8
222.037	5539.6
222.04	1867
222.042	1402.9
222.045	906.3
222.084	802.4
222.097	8247.2
222.114	2648024
222.121	11018.2
222.133	24269.4
222.154	3135.2
222.169	706.8
222.794	16852.5
222.804	41881.2
222.874	13029.1
222.885	4995.5
222.889	5667.3
222.906	86857.8
[truncated: 1,893 more rows]

## Sheet: Fig3c
Description	Restriction digestion assay testing whether cytosine modification protects DNA from cleavage by HhaI.
Note	Ladder and all lanes are included in the raw image.

## Sheet: Fig3d
Time	HT-SpcmoX BL21 (DE3)	Time	HT-SpcmoX BL21 (DE3) ΔcmoA
0.003281	0	0.003278	0
0.011674	0	0.011663	0
0.01836	0	0.018353	0
0.025043	0	0.025038	0
0.031726	0	0.031724	0
0.03841	0	0.038409	0
0.045093	0	0.045093	0
0.051781	0	0.051778	0
0.058466	0	0.058466	0
0.065154	0	0.065155	0
0.071841	0	0.071841	0
0.078527	0	0.078526	0
0.085214	0	0.085209	0
0.091902	0	0.091903	0
0.098589	0	0.098591	0
0.105274	0	0.105282	0
0.11196	0	0.11197	0
0.118652	0	0.118655	0
0.125335	0	0.125339	0
0.13202	0	0.132024	0
0.138704	0	0.138716	0
0.145387	0	0.145403	0
0.152068	0	0.152095	0
0.158752	0	0.158786	0
0.165439	0	0.165478	0
0.172125	0	0.17217	0
0.178812	0	0.178859	0
0.1855	0	0.185553	0
0.192185	0	0.192245	0
0.198871	0	0.198936	0
0.205556	0	0.205628	0
0.212239	0	0.21232	0
0.218927	0	0.21901	0
0.22561	0	0.225695	0
0.232293	0	0.232387	0
0.238977	0	0.239076	0
0.24566	0	0.245766	0
0.252344	0	0.252453	0
0.259027	0	0.259137	0
0.265708	0	0.26582	0
0.272393	0	0.27251	0
0.279081	0	0.279195	0
0.285769	0	0.285883	0
0.292454	0	0.292574	0
0.299139	0	0.299266	0
0.305825	0	0.305953	0
0.312512	0	0.312643	0
0.319196	0	0.319337	0
0.325881	0	0.326031	0
0.332566	0	0.332718	0
0.339252	0	0.33941	0
0.345941	0	0.346097	0
0.352631	0	0.352782	0
0.359317	0	0.359474	0
0.366004	0	0.366164	0
0.372692	0	0.372853	0
0.379381	0	0.379547	0
0.386071	0	0.386237	0
0.392758	0	0.392929	0
0.399444	0	0.399618	0
0.406129	0	0.40631	0
0.412819	0	0.412997	0
0.419508	0	0.419691	0
0.4262	0	0.426387	0
0.43289	0	0.433076	0
0.439575	0	0.439762	0
0.446267	0	0.446453	0
0.452963	0	0.453141	0
0.459648	0	0.459826	0
0.466338	0	0.466514	0
0.473025	0	0.473204	0
0.479713	0	0.479895	0
0.486402	0	0.486587	0
0.493092	0	0.493281	0
0.499783	0	0.49997	0
0.506473	0	0.506662	0
0.513165	0	0.513349	0
0.519854	0	0.520043	0
0.526546	0	0.526735	0
0.533233	0	0.533429	0
0.539923	0	0.54012	0
0.546611	0	0.546808	0
0.553296	0	0.553501	0
0.559983	0	0.560191	0
0.566669	0	0.566879	0
0.573361	0	0.573566	0
0.580048	0	0.580256	0
0.586738	0	0.586945	0
0.593431	0	0.593637	0
0.600123	0	0.600333	0
0.606815	0	0.607022	0
0.613506	0	0.61371	0
0.620202	0	0.620402	0
0.626896	0	0.627089	0
0.633588	0	0.633777	0
0.640275	0	0.64047	0
0.646959	0	0.64716	0
0.653642	0	0.653848	0
0.660327	0	0.660537	0
0.667011	0	0.667227	0
0.673696	0	0.673918	0
0.680379	0	0.680606	0
0.687063	0	0.687293	0
0.693748	0	0.693981	0
0.700438	0	0.700673	0
0.707127	0	0.70736	0
0.713819	0	0.71405	0
0.720506	0	0.720741	0
0.727196	0	0.727433	0
0.733886	0	0.734121	0
0.740575	0	0.740812	0
0.747265	0	0.747504	0
0.753957	0	0.754196	0
0.760642	0	0.760881	0
0.76733	0	0.767575	0
0.774017	0	0.774264	0
0.780707	0	0.780956	0
0.787394	0	0.787648	0
0.79408	0	0.794339	0
0.800771	0	0.801027	0
0.807463	0	0.807719	0
0.81415	0	0.81441	0
0.82084	0	0.8211	0
0.827532	0	0.827787	0
0.834221	0	0.834479	0
0.840909	0	0.841167	0
0.847596	0	0.847856	0
0.854286	0	0.85455	0
0.860977	0	0.86124	0
0.867671	0	0.867923	0
0.874361	0	0.874606	0
0.88105	0	0.881289	0
0.887736	0	0.887973	0
0.894423	0	0.894656	0
0.901109	0	0.90134	0
0.90779	0	0.908023	0
0.914478	0	0.91471	0
0.921169	0	0.921396	0
0.927861	0	0.928083	0
0.934555	0	0.934773	0
0.941246	0	0.941465	0
0.947936	0	0.948152	0
0.954626	0	0.95484	0
0.961315	0	0.961531	0
0.968005	0	0.968221	0
0.97469	0	0.97491	0
0.981376	0	0.981602	0
0.988065	0	0.98829	0
0.994753	0	0.994983	0
1.00144	0	1.00167	0
1.00812	0	1.00837	0
1.0148	0	1.01368	0
1.02	0	1.01895	0
1.02515	0	1.02442	0
1.03037	0	1.03571	0
1.03562	0	1.04183	0
1.04224	0	1.04798	0
1.04833	0	1.06923	0
1.05441	0	1.09095	0
1.07508	0	1.11217	0
1.09631	0	1.13391	0
1.11741	0	1.15065	0
1.13904	0	1.16081	0
1.16076	0	1.17432	0
1.17418	0	1.18041	0
1.18598	0	1.18952	0
1.19208	0	1.19567	0
1.199	0	1.20422	0
1.20515	0	1.21037	0
1.21526	0	1.21744	0
1.22145	0	1.22353	0
1.23063	0	1.2305	0
1.23677	0	1.23661	0
1.24293	0	1.24226	0
1.24901	0	1.24789	0
1.25523	0	1.2535	0
1.26136	0	1.26061	0
1.2675	0	1.26673	0
1.27362	0	1.27292	0
1.27979	0	1.27903	0
1.28598	0	1.2852	0
1.29207	0	1.29132	0
1.29825	0	1.29744	0
1.30441	0	1.30361	0
1.31148	0	1.3097	0
1.31763	0	1.31585	0
1.32332	0	1.32201	0
1.33052	0	1.32808	0
1.33663	0	1.33418	0
1.34232	0	1.34034	0
1.34806	0	1.34726	0
1.35374	0	1.35347	0
1.35948	0	1.35957	0
1.36517	0	1.36649	0
1.37235	0	1.375	0
1.3785	0	1.38113	0
1.38416	0	1.38681	0
1.38989	0	1.39249	0
1.39557	0	1.39967	0
1.40259	0	1.41311	0
1.41449	0	1.42325	0
1.42474	0	1.43839	0
1.43493	0	1.45181	0
1.44515	0	1.46483	0
1.45539	0	1.48319	0
1.46554	0	1.4967	0
1.47412	0	1.50519	0
1.48268	0	1.517	0
1.49288	0	1.52544	0
1.50473	0	1.53161	0
1.51336	0	1.53725	0
1.52192	0	1.54577	0
1.53214	0	1.55196	0
1.53836	0	1.55902	0
1.54694	0	1.56516	0
1.55416	0	1.57223	0
1.56143	0	1.5784	0
1.56756	0	1.58405	0
1.57479	0	1.58972	0
1.58101	0	1.5954	0
1.58811	0	1.60108	0
1.59428	0	1.60826	0
1.60001	0	1.61444	0
1.60573	0	1.62013	0
1.61144	0	1.62576	0
1.61715	0	1.6314	0
1.62288	0	1.63712	0
1.62866	0	1.6428	0
1.63444	0	1.64843	0
1.64014	0	1.6541	0
1.6459	0	1.65977	0
1.65299	0	1.66546	0
1.65918	0	1.67111	0
1.66489	0	1.67684	0
1.67064	0	1.68247	0
1.68006	0	1.68815	0
1.68619	0	1.69382	0
1.69195	0	1.69953	0
1.69771	0	1.70659	0
1.70352	0	1.71513	0
1.70927	0	1.72126	0
1.71505	0	1.72694	0
1.72081	0	1.73259	0
1.72658	0	1.73961	0
1.73234	0	1.74811	0
1.73811	0	1.75831	0
1.74537	0	1.77017	0
1.75401	0	1.78363	0
1.76425	0	1.7955	0
1.77451	0	1.80734	0
1.78478	0	1.81926	0
1.79337	0	1.82915	0
1.80364	0	1.83767	0
1.81391	0	1.8487	0
1.82254	0	1.85592	0
1.83112	0	1.86328	0
1.84139	0	1.87046	0
1.85166	0	1.87657	0
1.86028	0	1.88229	0
1.86853	0	1.89084	0
1.87878	0	1.89703	0
1.88493	0	1.90273	0
1.89682	0	1.90845	0
1.90306	0	1.91707	0
1.91163	0	1.92323	0
1.91778	0	1.92902	0
1.92875	0	1.93474	0
1.93494	0	1.94048	0
1.94208	0	1.94751	0
1.94823	0	1.95369	0
1.95537	0	1.95938	0
1.96152	0	1.9651	0
1.96728	0	1.9708	0
1.97307	0	1.97651	0
1.9788	0	1.98219	0
1.98457	0	1.98785	0
1.99033	0	1.99363	0
1.99607	0	2.00074	0
2.00182	0	2.00689	0
2.0076	0	2.01259	0
2.0134	0	2.01827	0
2.01913	0	2.02401	0
2.02485	0	2.02976	0
2.03055	0	2.03548	0
2.03632	0	2.04118	0
2.04336	0	2.04819	0
2.04951	0	2.05674	0
2.05524	0	2.06293	0
2.06232	0	2.06871	0
2.06854	0	2.07445	0
2.07427	0	2.08151	0
2.08006	0	2.09009	0
2.08738	0	2.10032	0
2.09601	0	2.11055	0
2.10625	0	2.11778	0
2.11648	0	2.12629	0
2.12674	0	2.13482	0
2.13399	0	2.14507	0
2.14258	0	2.15862	0
2.15116	0	2.16877	0
2.16144	0	2.18026	0
2.17008	0	2.19211	0
2.17869	0	2.20069	0
2.18892	0	2.21091	0
2.19758	0	2.21709	0
2.20622	0	2.22801	0
2.21485	0	2.23423	0
2.22343	0	2.23992	0
2.23089	0	2.24564	0
2.23826	0	2.25136	0
2.24442	0	2.25712	0
2.25018	0	2.26282	0
2.25593	0	2.27005	0
2.26178	0	2.27625	0
2.2691	0	2.28479	0
2.27527	0	2.29099	0
2.28109	0	2.29674	0
2.2869	0	2.30386	0
2.29406	0	2.3101	0
2.3003	0	2.31586	0
2.30604	0	2.32159	0
2.31187	0	2.3273	0
2.3176	0	2.33294	0
2.32336	0	2.33853	0
2.32912	0	2.34862	0
2.33493	0	2.35468	0
2.34074	0	2.36633	0
2.34652	0	2.37794	0
2.35381	0	2.38943	0
2.36004	0	2.40434	0
2.36581	0	2.41761	0
2.37157	0	2.42761	0
2.37731	0	2.43591	0
2.38314	0	2.44593	0
2.38895	0	2.45602	0
2.39474	0	2.46297	0
2.40051	0	2.47142	0
2.40635	0	2.4799	0
2.41215	0	2.48841	0
2.41803	0	2.49692	0
2.42386	0	2.50549	0
2.43103	0	2.51573	0
2.44132	0	2.52385	0
2.44997	0	2.53232	0
2.4619	0	2.54231	0
2.47379	0	2.55546	0
2.48244	0	2.56147	0
2.49101	0	2.56968	0
2.49964	0	2.58616	0
2.51154	0	2.60594	0
2.52347	0	2.62579	0
2.53202	0	2.63902	0
2.54209	0	2.64724	0
2.55653	0	2.65332	0
2.57803	0	2.65937	0
2.59955	0	2.66542	0
2.62104	0	2.67148	0
2.64256	0	2.67759	0
2.6491	0	2.68587	0
2.65901	0	2.70079	0
2.66503	0	2.71587	0
2.67113	0	2.72435	0
2.67716	0	2.73942	0
2.68326	0	2.74784	0
2.68929	0	2.76951	0
2.69541	0	2.79104	0
2.70151	0	2.81233	0
2.7099	0	2.83301	0
2.71601	0	2.85182	0
2.72214	0	2.87042	0
2.72904	0	2.89086	0
2.73526	0	2.91164	0
2.74711	0	2.93188	0
2.76715	0	2.95329	0
2.77547	0	2.97463	0
2.79717	0	2.99559	0
2.81837	0	3.01626	0
2.83885	0	3.03628	0
2.85772	0	3.056	0
2.87778	0	3.07729	0
2.89622	0	3.09871	0
2.91743	0	3.12002	0
2.93867	0	3.14146	0
2.96	0	3.15454	0
2.98088	0	3.17066	0
3.00224	0	3.18659	0
3.02366	0	3.20636	0
3.04505	0	3.21781	0
3.06563	0	3.22386	0
3.08695	0	3.23699	0
3.1078	0	3.24303	0
3.12919	0	3.26083	0
3.15018	0	3.27401	0
3.16822	0	3.28517	0
3.18301	0	3.29125	0
3.20102	0	3.29959	0
3.21089	0	3.31037	0
3.22364	0	3.31642	0
3.22974	0	3.3264	0
3.24033	0	3.3325	0
3.24646	0	3.34151	0
3.25479	0	3.34758	0
3.26316	0	3.35371	0
3.27313	0	3.35978	0
3.27922	24426.8	3.3659	0
3.28534	88089.1	3.37279	0
3.29704	506992	3.37889	0
3.30708	782393	3.38891	0
3.31321	740831	3.39505	0
3.32161	517275	3.40185	0
3.32773	405751	3.40796	0
3.33692	216356	3.41408	0
3.34301	132416	3.42158	0
3.34916	105350	3.42771	0
3.35833	49504.6	3.43383	0
3.36444	38700.3	3.43993	0
3.37057	37754.9	3.44604	0
3.3767	21322	3.45216	0
3.38374	18547.9	3.45824	0
3.38986	15715.8	3.46665	0
3.39671	15232.8	3.47275	0
3.40288	14023.4	3.48116	0
3.40995	8732.03	3.48958	0
3.4161	11927.5	3.49801	0
3.42228	13779	3.50805	0
3.4284	7922.31	3.51807	0
3.43685	4920.26	3.52811	0
3.44305	0	3.53737	0
3.45148	3343.05	3.54585	0
3.45763	2808.31	3.55592	0
3.46457	0	3.56517	0
3.47173	3439.66	3.57131	0
3.48186	0	3.5797	0
3.49044	0	3.58978	0
3.49891	0	3.59814	0
3.50906	4830.08	3.60804	0
3.51922	0	3.61787	0
3.52943	0	3.63006	0
3.53963	0	3.63604	0
3.54816	0	3.64413	0
3.55427	0	3.65678	0
3.56131	0	3.66986	0
3.56743	0	3.67591	0
3.57756	0	3.68201	0
3.58606	0	3.69365	0
3.59715	0	3.70364	0
3.60572	0	3.7098	0
3.61305	0	3.71593	0
3.61919	0	3.72207	0
3.62531	0	3.73047	0
3.63379	0	3.7375	0
3.63993	0	3.74359	0
3.64681	0	3.74977	0
3.65298	0	3.75685	0
3.66004	0	3.76305	0
3.66622	0	3.76919	0
3.67323	0	3.77527	0
3.67934	0	3.78143	0
3.68501	0	3.78752	0
3.69068	0	3.79367	0
3.69633	0	3.80057	0
3.70357	0	3.80673	0
3.70968	0	3.81294	0
3.71538	0	3.82138	0
3.72109	0	3.82848	0
3.72819	0	3.83558	0
3.73433	0	3.84407	0
3.74002	0	3.85416	0
3.74573	0	3.86425	0
3.75144	0	3.87272	0
3.75848	0	3.87887	0
3.76463	0	3.88741	0
3.77166	0	3.89755	0
3.77781	0	3.90463	0
3.78488	0	3.91072	0
3.79107	0	3.91993	0
3.79677	0	3.927	0
3.80251	0	3.93714	0
3.8082	0	3.94562	0
3.81546	0	3.95574	0
3.82405	0	3.96583	0
3.83271	0	3.97877	0
3.83993	0	3.98575	0
3.85023	0	3.99187	0
3.85882	0	3.99867	0
3.86744	0	4.00788	0
3.87763	0	4.01402	0
3.88787	0	4.02078	0
3.89531	0	4.02683	0
3.90147	0	4.03579	0
3.9072	0	4.04185	0
3.9164	0	4.05081	0
3.92665	0	4.05694	0
3.93523	0	4.06595	0
3.94468	0	4.07203	0
3.95323	0	4.07871	0
3.95939	0	4.08481	0
3.96513	0	4.09488	0
3.97086	0	4.10103	0
3.97946	0	4.10717	0
3.98556	0	4.11326	0
3.99125	0	4.11939	0
3.99691	0	4.1255	0
4.0102	0	4.13242	0
4.01722	0	4.14171	0
4.02321	0	4.14783	0
4.02987	0	4.15473	0
4.03589	0	4.16567	0
4.04726	0	4.17419	0
4.05325	0	4.18123	0
4.05922	0	4.18973	0
4.06891	0	4.19988	0
4.07777	0	4.21168	0
4.08379	0	4.21877	0
4.08984	0	4.2273	0
4.09745	0	4.23444	0
4.10349	0	4.24458	0
4.11	0	4.25074	0
4.11607	0	4.25773	0
4.1227	0	4.26701	0
4.12887	0	4.27423	0
4.13497	0	4.28271	0
4.14112	0	4.2912	0
4.14727	0	4.30138	0
4.15646	0	4.3107	0
4.16366	0	4.31919	0
4.17711	0	4.32626	0
4.18565	0	4.33351	0
4.19581	0	4.33967	0
4.20438	0	4.34537	0
4.21289	0	4.35105	0
4.22313	0	4.35674	0
4.23336	0	4.36238	0
4.24061	0	4.36801	0
4.24676	0	4.37727	0
4.25387	0	4.38336	0
4.26113	0	4.38902	0
4.27058	0	4.39468	0
4.27788	0	4.4017	0
4.2873	0	4.40786	0
4.29589	0	4.4171	0
4.30208	0	4.42326	0
4.30788	0	4.43026	0
4.31361	0	4.43734	0
4.32073	0	4.44349	0
4.32804	0	4.45064	0
4.33421	0	4.45678	0
4.33998	0	4.46242	0
4.34575	0	4.46948	0
4.35289	0	4.47662	0
4.3623	0	4.48276	0
4.36849	0	4.48973	0
4.37427	0	4.49686	0
4.38001	0	4.50411	0
4.38579	0	4.51126	0
4.39161	0	4.51977	0
4.39745	0	4.52694	0
4.40324	0	4.53542	0
4.40902	0	4.54558	0
4.41993	0	4.55407	0
4.42612	0	4.56112	0
4.43326	0	4.56964	0
4.43941	0	4.57677	0
4.44654	0	4.58692	0
4.45272	0	4.59422	0
4.46172	0	4.60136	0
4.46793	0	4.60851	0
4.47368	0	4.61464	0
4.47943	0	4.62325	0
4.4852	0	4.63042	0
4.49096	0	4.6389	0
4.49819	0	4.64915	0
4.5068	0	4.65719	0
4.51701	0	4.66571	0
4.52559	0	4.67283	0
4.53419	0	4.679	0
4.5445	0	4.68467	0
4.55306	0	4.69035	0
4.5603	0	4.69602	0
4.56895	0	4.70172	0
4.5792	0	4.70742	0
4.58538	0	4.7131	0
4.59254	0	4.71881	0
4.59998	0	4.72441	0
4.60723	0	4.73147	0
4.61751	0	4.73878	0
4.62479	0	4.74495	0
4.63341	0	4.7522	0
4.64068	0	4.75832	0
4.64691	0	4.76544	0
4.65264	0	4.77161	0
4.65848	0	4.77728	0
4.66569	0	4.78296	0
4.67185	0	4.79002	0
4.67769	0	4.79618	0
4.68345	0	4.80188	0
4.68925	0	4.80758	0
4.69505	0	4.81478	0
4.70438	0	4.82194	0
4.71055	0	4.82929	0
4.71636	0	4.83644	0
4.72218	0	4.84256	0
4.72798	0	4.8511	0
4.73376	0	4.85821	0
4.73952	0	4.86674	0
4.74529	0	4.87386	0
4.75111	0	4.88239	0
4.75691	0	4.89252	0
4.76548	0	4.9052	0
4.77173	0	4.91546	0
4.77885	0	4.92263	0
4.78633	0	4.93278	0
4.79252	0	4.94	0
4.80073	0	4.94725	0
4.80692	0	4.95341	0
4.81276	0	4.96053	0
4.81855	0	4.96912	0
4.82433	0	4.97631	0
4.83013	0	4.9848	0
4.83728	0	4.995	0
4.84473	0	5.00311	0
4.85336	0	5.0116	0
4.86084	0	5.01779	0
4.86949	0	5.02347	0
4.87699	0	5.03052	0
4.88729	0	5.03667	0
4.8959	0	5.04238	0
4.90457	0	5.04806	0
4.91486	0	5.0538	0
4.92513	0	5.05957	0
4.93252	0	5.06527	0
4.93983	0	5.07097	0
4.94712	0	5.07954	0
4.95334	0	5.08566	0
4.96364	0	5.09276	0
4.97099	0	5.09998	0
4.97964	0	5.10618	4021.73
4.98587	0	5.11185	6602.6
4.99164	0	5.12108	12367.5
4.99741	0	5.12718	25764.4
5.00608	0	5.13285	33666
5.01224	0	5.13846	61110.8
5.01801	0	5.14403	74110.1
5.02381	0	5.14958	122094
5.02956	0	5.1551	162252
5.0354	0	5.16406	202570
5.04259	0	5.17096	299887
5.04987	0	5.17991	449220
5.05607	0	5.19046	699157
5.06183	0	5.20103	875843
5.06762	0	5.21413	1216006
5.07343	0	5.22718	1195318
5.07924	0	5.24023	953525
5.08503	0	5.24995	929868
5.09077	0	5.25968	722839
5.09654	0	5.26643	642110
5.1037	0	5.27794	474355
5.11119	0	5.28618	397093
5.11738	0	5.29225	265011
5.12454	0	5.29913	155239
5.13075	0	5.30607	129199
5.13808	0	5.31453	114965
5.14424	0	5.32075	75475.2
5.14999	0	5.32989	66089.1
5.15929	3200.66	5.3385	35125.1
5.16546	0	5.34662	32891.8
5.17479	11233	5.35511	22406.9
5.18216	17850.7	5.36128	24403.1
5.18945	22184.5	5.37055	17539.5
5.19971	22138.1	5.37669	14404.9
5.20716	41103.9	5.38239	17044.7
5.21572	40391.8	5.38812	10794.5
5.22301	61970.2	5.3938	14284.9
5.23318	71423.4	5.39949	4871.69
5.24169	63242.9	5.40522	9833.71
5.25012	78727.9	5.41097	15298.4
5.26029	74193.3	5.41667	4000.97
5.26741	64445.2	5.42239	10555.9
5.27592	54366.2	5.42811	8235.46
5.28313	48143.2	5.43516	10876.8
5.28927	34998.5	5.44253	0
5.29631	21660.9	5.4487	2317.96
5.30491	15426	5.45571	4069.54
5.31223	14549.7	5.46192	11181.2
5.32167	9211.43	5.46762	9340.17
5.32791	4577.1	5.4748	8262.02
5.33368	2843.18	5.48099	8962.67
5.33947	3301.3	5.48665	4722.26
5.34685	3514.51	5.4924	3246.84
5.35309	0	5.49815	2847.9
5.3589	0	5.50742	2976.23
5.3647	0	5.51593	3554.29
5.37055	0	5.52327	0
5.37633	0	5.52941	3132.68
5.38368	0	5.53794	2392.72
5.38985	0	5.54526	0
5.39703	0	5.55249	0
5.4032	0	5.55986	0
5.409	0	5.56841	0
5.4148	0	5.57694	0
5.42059	0	5.58549	0
5.42639	0	5.59272	0
5.43218	0	5.60287	2533.82
5.43802	0	5.61142	0
5.44519	0	5.62001	0
5.45138	0	5.62855	2295.68
5.45716	0	5.63571	2363.34
5.46432	0	5.64295	0
5.47046	0	5.65149	0
5.47762	0	5.65864	0
5.48379	0	5.66487	0
5.48958	0	5.67341	0
5.49542	0	5.68065	0
5.50357	0	5.68873	0
5.51089	0	5.69893	0
5.51816	0	5.70624	0
5.52926	0	5.71345	0
5.53654	0	5.71964	0
5.54514	0	5.72673	0
5.55466	0	5.73287	0
5.5633	0	5.73861	0
5.57074	0	5.74431	0
5.58106	0	5.75001	0
5.58972	0	5.75574	0
5.5983	0	5.76142	0
5.6087	0	5.76714	0
5.61739	0	5.77422	0
5.62479	0	5.78146	0
5.63212	0	5.78759	0
5.63832	0	5.79326	0
5.64551	0	5.79898	0
5.65286	0	5.80468	0
5.66237	0	5.8104	0
5.66854	0	5.81613	0
5.67439	0	5.82182	0
5.68161	0	5.82755	0
5.68891	0	5.83329	0
5.69505	0	5.839	0
5.7008	0	5.84605	0
5.70656	0	5.8534	0
5.71236	0	5.86198	0
5.71813	0	5.86814	0
5.72528	0	5.87523	0
5.7315	0	5.88245	0
5.73874	0	5.89179	0
5.74494	0	5.89899	0
5.75076	0	5.90623	0
5.75656	0	5.9148	0
5.76235	0	5.9234	0
5.76815	0	5.93194	0
5.774	0	5.9393	0
5.7798	0	5.95112	0
5.78557	0	5.96137	0
5.79137	0	5.97154	0
5.79714	0	5.98008	0
5.80642	0	5.98744	0
5.81261	0	5.99458	0
5.81984	0	6.0007	0
5.82596	0	6.00922	0
5.83177	0	6.01765	0
5.83762	0	6.02472	0
5.84483	0	6.03321	0
5.85256	0	6.04164	0
5.86119	0	6.05097	0
5.86738	0	6.05713	0
5.87471	0	6.0641	0
5.88203	0	6.07026	0
5.89235	0	6.07594	0
5.90127	0	6.08163	0
5.9099	0	6.08729	0
5.9227	0	6.09297	0
5.93139	0	6.0987	0
5.94161	0	6.10437	0
5.95193	0	6.11006	0
5.96055	0	6.11712	0
5.97073	0	6.12427	0
5.97683	0	6.13047	0
5.98527	0	6.13612	0
5.99223	0	6.14182	0
6.0013	0	6.14752	0
6.00732	0	6.15322	0
6.01776	0	6.15892	0
6.02591	0	6.16464	0
6.03191	0	6.17044	0
6.03792	0	6.17617	0
6.04606	0	6.18189	0
6.05209	0	6.1891	0
6.06077	0	6.19773	0
6.06682	0	6.20514	0
6.07283	0	6.21254	0
6.0793	0	6.21976	0
6.08531	0	6.22914	0
6.09138	0	6.23639	0
6.09746	0	6.24362	0
6.10352	0	6.25087	0
6.11029	0	6.25942	0
6.11641	0	6.26802	0
6.12253	0	6.27656	0
6.12873	0	6.28379	0
6.13485	0	6.29118	0
6.14176	0	6.29979	0
6.14794	0	6.30717	0
6.15499	0	6.31904	0
6.16119	0	6.3292	0
6.16693	0	6.33642	0
6.17272	0	6.3436	0
6.18003	0	6.3498	0
6.18871	0	6.35837	0
6.19596	0	6.36582	0
6.20328	0	6.37391	0
6.21077	0	6.38329	0
6.21811	0	6.39046	0
6.22541	0	6.39671	0
6.2341	0	6.40696	0
6.24477	0	6.41314	0
6.25335	0	6.41887	0
6.26204	0	6.42458	0
6.26953	0	6.43032	0
6.28153	0	6.43606	0
6.29182	0	6.44181	0
6.30212	0	6.44751	0
6.31242	0	6.45323	0
6.32105	0	6.46034	0
6.32843	0	6.46756	0
6.33578	0	6.47373	0
6.34201	0	6.47945	0
6.34781	0	6.48653	0
6.35358	0	6.49269	0
6.35935	0	6.49983	0
6.36652	0	6.506	0
6.37273	0	6.51182	0
6.37855	0	6.51754	0
6.38431	0	6.52327	0
6.39013	0	6.53055	0
6.39592	0	6.5392	0
6.4063	0	6.54664	0
6.41245	0	6.55392	0
6.41826	0	6.56114	0
6.42405	0	6.56846	0
6.42985	0	6.57568	0
6.43565	0	6.58301	0
6.44141	0	6.59022	0
6.44724	0	6.59749	0
6.45446	0	6.60606	0
6.46068	0	6.6163	0
6.46652	0	6.62656	0
6.47233	0	6.63376	0
6.47807	0	6.64236	0
6.48739	0	6.64961	0
6.4947	0	6.65978	0
6.5009	0	6.66996	0
6.50675	0	6.67847	0
6.5125	0	6.68782	0
6.51829	0	6.69499	0
6.52405	0	6.70597	0
6.5334	0	6.7131	0
6.54204	0	6.72118	0
6.54942	0	6.72851	0
6.55888	0	6.73473	0
6.56836	0	6.74326	0
6.57697	0	6.74946	0
6.58649	0	6.75523	0
6.59507	0	6.76095	0
6.60457	0	6.76669	0
6.61186	0	6.77242	0
6.62219	0	6.77812	0
6.63323	0	6.7839	0
6.64172	0	6.78963	0
6.65019	0	6.79691	0
6.65853	0	6.80538	0
6.67341	0	6.8115	0
6.68668	0	6.81729	0
6.69274	0	6.82301	0
6.70171	0	6.83032	0
6.70848	0	6.83758	0
6.71451	0	6.8438	0
6.72395	0	6.8495	0
6.73004	0	6.85524	0
6.73902	0	6.86249	0
6.74823	0	6.87188	0
6.75429	0	6.87925	0
6.76042	0	6.88777	0
6.7666	0	6.89497	0
6.77273	0	6.90221	0
6.7789	0	6.90957	0
6.78502	0	6.91677	0
6.79196	0	6.92397	0
6.79812	0	6.93131	0
6.80387	0	6.93851	0
6.80962	0	6.94708	0
6.81534	0	6.95568	0
6.82109	0	6.96313	0
6.82817	0	6.97164	0
6.83766	0	6.97903	0
6.84386	0	6.9893	0
6.8497	0	6.99654	0
6.85549	0	7.00673	0
6.86129	0	7.01529	0
6.86714	0	7.02395	0
6.87437	0	7.03333	0
6.88463	0	7.04282	0
6.89191	0	7.05137	0
6.90051	0	7.05755	0
6.90783	0	7.06609	0
6.91517	0	7.07232	0
6.92382	0	7.07949	0
6.93245	0	7.08675	0
6.94112	0	7.09293	0
6.94969	0	7.09868	0
6.95717	0	7.10441	0
6.96579	0	7.11016	0
6.97203	0	7.11591	0
6.97927	0	7.12166	0
6.98658	0	7.12739	0
6.99857	0	7.13309	0
7.00882	0	7.13883	0
7.02078	0	7.14599	0
7.02943	0	7.15327	0
7.0356	0	7.15948	0
7.04147	0	7.16662	0
7.04866	0	7.17276	0
7.05488	0	7.17849	0
7.06073	0	7.18425	0
7.06654	0	7.18999	0
7.07235	0	7.19576	0
7.07968	0	7.20155	0
7.08596	0	7.20881	0
7.09464	0	7.21608	0
7.10078	0	7.22335	0
7.10661	0	7.23193	0
7.11245	0	7.23916	0
7.11827	0	7.24857	0
7.12413	0	7.25596	0
7.1335	0	7.2632	0
7.13964	0	7.2705	0
7.14546	0	7.2779	0
7.15134	0	7.28512	0
7.15719	0	7.29369	0
7.16308	0	7.30093	0
7.1705	0	7.30822	0
7.17789	0	7.31679	0
7.18406	0	7.32401	0
7.18989	0	7.33431	0
7.19571	0	7.34177	0
7.20154	0	7.35198	0
7.20737	0	7.36057	0
7.21463	0	7.36803	0
7.22326	0	7.37533	0
7.23196	0	7.38148	0
7.23948	0	7.39011	0
7.24682	0	7.39631	0
7.25423	0	7.40481	0
7.26184	0	7.41211	0
7.27126	0	7.41938	0
7.28074	0	7.42879	0
7.28823	0	7.43496	0
7.29687	0	7.44073	0
7.3044	0	7.44646	0
7.31176	0	7.45216	0
7.31797	0	7.45787	0
7.32665	0	7.46361	0
7.33283	0	7.46938	0
7.34148	0	7.47515	0
7.35187	0	7.48091	0
7.36214	0	7.48801	0
7.36954	0	7.49522	0
7.3757	0	7.50248	0
7.38294	0	7.50869	0
7.39242	0	7.51446	0
7.3986	0	7.52024	0
7.40447	0	7.52602	0
7.41029	0	7.53179	0
7.41612	0	7.53756	0
7.4234	0	7.5433	0
7.42959	0	7.55038	0
7.43785	0	7.55897	0
7.44405	0	7.56623	0
7.44986	0	7.57347	0
7.45565	0	7.58073	0
7.46145	0	7.59016	0
7.46727	0	7.59757	0
7.47469	0	7.60612	0
7.48086	0	7.61354	0
7.48813	0	7.6209	0
7.49436	0	7.6282	0
7.5002	0	7.63681	0
7.50601	0	7.64409	0
7.51323	0	7.65023	0
7.52061	0	7.65734	0
7.52679	0	7.66457	0
7.53261	0	7.67197	0
7.53843	0	7.68226	0
7.54421	0	7.68948	0
7.55003	0	7.70138	0
7.5573	0	7.70998	0
7.56592	0	7.71725	0
7.57464	0	7.72454	0
7.58202	0	7.73182	0
7.59067	0	7.73907	0
7.59797	0	7.74628	0
7.60529	0	7.75355	0
7.61277	0	7.75975	0
7.62006	0	7.76907	0
7.62737	0	7.77527	0
7.63488	0	7.78102	0
7.64352	0	7.78674	0
7.65312	0	7.7925	0
7.65926	0	7.79829	0
7.66794	0	7.80403	0
7.67411	0	7.80976	0
7.68447	0	7.81548	0
7.69321	0	7.8212	0
7.70182	0	7.82834	0
7.7105	0	7.83558	0
7.71666	0	7.84177	0
7.72251	0	7.84749	0
7.73191	0	7.85324	0
7.73813	0	7.85902	0
7.74533	0	7.8648	0
7.75155	0	7.87057	0
7.76092	0	7.87634	0
7.76711	0	7.88208	0
7.77293	0	7.88915	0
7.77871	0	7.89661	0
7.78451	0	7.90515	0
7.79035	0	7.91255	0
7.79619	0	7.922	0
7.80199	0	7.92928	0
7.80917	0	7.93874	0
7.8166	0	7.94599	0
7.82276	0	7.95465	0
7.82858	0	7.96212	0
7.83439	0	7.96939	0
7.84164	0	7.97803	0
7.84899	0	7.98528	0
7.85642	0	7.99272	0
7.8626	0	8.00004	0
7.86842	0	8.00734	0
7.87427	0	8.01459	0
7.88008	0	8.0232	0
7.88588	0	8.03043	0
7.89173	0	8.04067	0
7.89902	0	8.04927	0
7.90769	0	8.0579	0
7.91636	0	8.06515	0
7.92383	0	8.07262	0
7.93246	0	8.07984	0
7.93982	0	8.08709	0
7.94848	0	8.0982	0
7.9558	0	8.10544	0
7.96318	0	8.11487	0
7.97074	0	8.12108	0
7.97814	0	8.12684	0
7.98686	0	8.13255	0
7.99306	0	8.13829	0
8.00032	0	8.14408	0
8.00786	0	8.1498	0
8.01404	0	8.15553	0
8.02124	0	8.16128	0
8.02989	0	8.16858	0
8.03853	0	8.17582	0
8.04723	0	8.18206	0
8.05462	0	8.18781	0
8.06081	0	8.1936	0
8.0695	0	8.19939	0
8.07569	0	8.20515	0
8.08294	0	8.2109	0
8.0891	0	8.21665	0
8.09774	0	8.22246	0
8.10397	0	8.22952	0
8.10977	0	8.23679	0
8.11556	0	8.24536	0
8.12277	0	8.25265	0
8.12897	0	8.26124	0
8.13479	0	8.26848	0
8.14062	0	8.27573	0
8.14785	0	8.28302	0
8.15513	0	8.29246	0
8.16135	0	8.3011	0
8.16709	0	8.30838	0
8.17295	0	8.31564	0
8.17878	0	8.32423	0
8.18458	0	8.33153	0
8.19181	0	8.33897	0
8.19912	0	8.34622	0
8.20538	0	8.35348	0
8.21121	0	8.35964	0
8.21708	0	8.36824	0
8.22576	0	8.37557	0
8.23196	0	8.38586	0
8.23916	0	8.39447	0
8.24781	0	8.40306	0
8.25516	0	8.41037	0
8.26457	0	8.4177	0
8.27192	0	8.42513	0
8.28064	0	8.43132	0
8.28927	0	8.43707	0
8.29659	0	8.4442	0
8.30399	0	8.4504	0
8.31151	0	8.459	0
8.31887	0	8.46523	0
8.32753	0	8.47269	0
8.33374	0	8.47882	0
8.33962	0	8.48463	0
8.34684	0	8.49035	0
8.35303	0	8.49612	0
8.36178	0	8.50189	0
8.36918	0	8.50904	0
8.37785	0	8.51624	0
8.38656	0	8.5224	0
8.3952	0	8.52808	0
8.40139	0	8.5338	0
8.41013	0	8.53948	0
8.41631	0	8.54507	0
8.42371	0	8.55067	0
8.43109	0	8.55625	0
8.43732	0	8.56177	0
8.44314	0	8.56849	0
8.44896	0	8.57751	0
8.45477	0	8.58439	0
8.46059	0	8.59383	0
8.46644	0	8.60053	0
8.47226	0	8.61108	0
8.47806	0	8.61914	0
8.48524	0	8.62962	0
8.49141	0	8.63848	0
8.49726	0	8.64652	0
8.50314	0	8.65743	0
8.51042	0	8.66549	0
8.51654	0	8.67204	0
8.52243	0	8.6822	0
8.52823	0	8.69032	0
8.53553	0	8.69638	0
8.54286	0	8.70456	0
8.54903	0	8.71137	0
8.55623	0	8.72039	0
8.56242	0	8.72869	0
8.56824	0	8.73866	0
8.57925	0	8.74704	0
8.58801	0	8.75319	0
8.59664	0	8.76117	0
8.60526	0	8.76736	0
8.61258	0	8.77354	0
8.62123	0	8.78201	0
8.62858	0	8.78824	0
8.63719	0	8.79542	0
8.64443	0	8.80276	0
8.65165	0	8.80991	0
8.66105	0	8.8161	0
8.66957	0	8.82181	0
8.67575	0	8.82753	0
8.68286	0	8.83322	0
8.68902	0	8.83894	0
8.69765	0	8.84462	0
8.70491	0	8.85314	0
8.71234	0	8.86253	0
8.72099	0	8.86876	0
8.72851	0	8.8745	0
8.73718	0	8.88024	0
8.74453	0	8.88595	0
8.7507	0	8.89172	0
8.75789	0	8.89748	0
8.76406	0	8.90321	0
8.77125	0	8.91037	0
8.77742	0	8.91762	0
8.78319	0	8.92483	0
8.789	0	8.93341	0
8.79763	0	8.94059	0
8.80388	0	8.94783	0
8.80968	0	8.95512	0
8.81553	0	8.9637	0
8.82272	0	8.9699	0
8.82894	0	8.97851	0
8.83764	0	8.98576	0
8.84381	0	8.99441	0
8.85324	0	9.00178	0
8.85947	0	9.01038	0
8.86532	0	9.01764	0
8.87114	0	9.0249	0
8.87836	0	9.03234	0
8.88575	0	9.03853	0
8.89531	0	9.04588	0
8.90147	0	9.05317	0
8.90726	0	9.06176	0
8.91305	0	9.07048	0
8.92046	0	9.0791	0
8.92913	0	9.08651	0
8.93942	0	9.09271	0
8.94974	0	9.10134	0
8.95842	0	9.10751	0
8.96705	0	9.11471	0
8.97441	0	9.12088	0
8.98307	0	9.12665	0
8.99054	0	9.13391	0
8.99798	0	9.14254	0
9.00549	0	9.14996	0
9.01284	0	9.15611	0
9.0202	0	9.16325	0
9.02636	0	9.16944	0
9.03219	0	9.17523	0
9.03803	0	9.18103	0
9.04667	0	9.18676	0
9.05407	0	9.19416	0
9.06268	0	9.20141	0
9.07002	0	9.20755	0
9.07863	0	9.21331	0
9.08596	0	9.21912	0
9.09333	0	9.22492	0
9.09952	0	9.23074	0
9.10691	0	9.23654	0
9.11317	0	9.2423	0
9.11902	0	9.24944	0
9.12481	0	9.25689	0
9.13067	0	9.26417	0
9.13652	0	9.27144	0
9.14237	0	9.28005	0
9.14987	0	9.28737	0
9.15606	0	9.29465	0
9.16191	0	9.30189	0
9.16777	0	9.30918	0
9.17366	0	9.31646	0
9.17945	0	9.32515	0
9.18528	0	9.3325	0
9.19269	0	9.34113	0
9.19898	0	9.34842	0
9.20479	0	9.35707	0
9.2107	0	9.36442	0
9.22004	0	9.37176	0
9.22739	0	9.37788	0
9.23359	0	9.3851	0
9.2394	0	9.39245	0
9.24524	0	9.39977	0
9.25107	0	9.40847	0
9.25694	0	9.41708	0
9.26275	0	9.42573	0
9.27208	0	9.43187	0
9.28075	0	9.43764	0
9.28945	0	9.44341	0
9.29891	0	9.45205	0
9.30756	0	9.45947	0
9.31626	0	9.46575	0
9.32493	0	9.47291	0
9.33236	0	9.4804	0
9.34102	0	9.48903	0
9.35061	0	9.49519	0
9.35807	0	9.50237	0
9.36428	0	9.5085	0
9.37011	0	9.51562	0
9.37592	0	9.52182	0
9.38173	0	9.52919	0
9.38913	0	9.53649	0
9.39944	0	9.54265	0
9.40818	0	9.54842	0
9.41577	0	9.55417	0
9.42447	0	9.55995	0
9.4307	0	9.56577	0
9.43651	0	9.57155	0
9.44235	0	9.5773	0
9.45103	0	9.58307	0
9.45728	0	9.59025	0
9.46316	0	9.59775	0
9.46899	0	9.60506	0
9.47485	0	9.61238	0
9.4807	0	9.62103	0
9.48654	0	9.62847	0
9.4924	0	9.63589	0
9.49822	0	9.6453	0
9.50411	0	9.65259	0
9.50995	0	9.66124	0
9.51587	0	9.66864	0
9.52179	0	9.67811	0
9.52759	0	9.68669	0
9.53482	0	9.69644	0
9.541	0	9.70585	0
9.54822	0	9.71317	0
9.55563	0	9.72063	0
9.56305	0	9.72789	0
9.56923	0	9.7341	0
9.57505	0	9.74266	0
9.58087	0	9.74996	0
9.58815	0	9.75859	0
9.59428	0	9.76886	0
9.60008	0	9.77501	0
9.60596	0	9.7808	0
9.61347	0	9.78801	0
9.62219	0	9.79613	0
9.63088	0	9.80231	0
9.63971	0	9.80948	0
9.64707	0	9.81691	0
9.65573	0	9.82309	0
9.66606	0	9.83231	0
9.67475	0	9.8385	0
9.6834	0	9.84422	0
9.69074	0	9.84993	0
9.70031	0	9.85849	0
9.70649	0	9.86565	0
9.71376	0	9.87498	0
9.71991	0	9.88113	0
9.72722	0	9.88677	0
9.73679	0	9.89245	0
9.74711	0	9.8981	0
9.75574	0	9.90375	0
9.76324	0	9.90936	0
9.77273	0	9.91501	0
9.77889	0	9.92065	0
9.78606	0	9.92631	0
9.79218	0	9.93343	0
9.79792	0	9.94193	0
9.8036	0	9.95122	0
9.81082	0	9.95837	0
9.81697	0	9.96684	0
9.82258	0	9.97395	0
9.83173	0	9.98113	0
9.83782	0	9.98828	0
9.84386	0	9.99765	0
9.85052	0	10.0062	0
9.8566	0	10.0136	0
9.86259	0	10.0222	0
9.87144	0	10.0308	0
9.87742	0	10.038	0
9.8855	0	10.0474	0
9.89602	0	10.0547	0
9.90251	0	10.0633	0
9.90851	0	10.0705	0
9.9145	0	10.0779	0
9.9209	0	10.0851	0
9.92694	0	10.0924	0
9.93571	0	10.0998	0
9.9417	0	10.1117	0
9.94981	0	10.1179	0
9.95785	0	10.1237	0
9.96587	0	10.1294	0
9.97729	0	10.1367	0
9.98698	0	10.1439	0
9.99352	0	10.1502	0
10.0016	0	10.1583	0
10.0097	0	10.1656	0
10.0204	0	10.175	0
10.0286	0	10.1812	0
10.0354	0	10.1871	0
10.0414	0	10.1929	0
10.0476	0	10.1987	0
10.0536	0	10.2079	0
10.0597	0	10.219	0
10.0697	0	10.2252	0
10.0796	0	10.2326	0
10.0897	0	10.2387	0
10.0981	0	10.2445	0
10.105	0	10.2503	0
10.1143	0	10.2561	0
10.1204	0	10.2619	0
10.1274	0	10.2676	0
10.1335	0	10.2747	0
10.1396	0	10.2834	0
10.1458	0	10.2906	0
10.156	0	10.2981	0
10.1622	0	10.3066	0
10.1707	0	10.314	0
10.1768	0	10.3212	0
10.1841	0	10.3286	0
10.1902	0	10.3359	0
10.1959	0	10.3432	0
10.2017	0	10.3518	0
10.2074	0	10.3592	0
10.2177	0	10.3678	0
10.2239	0	10.3772	0
10.2324	0	10.3867	0
10.2396	0	10.394	0
10.2458	0	10.4014	0
10.2531	0	10.41	0
10.2593	0	10.4173	0
10.2651	0	10.4248	0
10.2708	0	10.4322	0
10.2766	0	10.4395	0
10.2823	0	10.4456	0
10.2895	0	10.4543	0
10.2968	0	10.4605	0
10.3041	0	10.4676	0
10.3127	0	10.4739	0
10.3221	0	10.4825	0
10.3308	0	10.4887	0
10.3394	0	10.4959	0
10.348	0	10.5048	0
10.3566	0	10.5121	0
10.3652	0	10.5183	0
10.3739	0	10.5241	0
10.3801	0	10.5298	0
10.3859	0	10.5356	0
10.3916	0	10.5414	0
10.3975	0	10.5487	0
10.4033	0	10.5561	0
10.4104	0	10.5622	0
10.4224	0	10.5694	0
10.4328	0	10.5756	0
10.4431	0	10.5815	0
10.4517	0	10.5872	0
10.4579	0	10.5944	0
10.4651	0	10.6006	0
10.4713	0	10.6077	0
10.4771	0	10.6151	0
10.483	0	10.6237	0
10.4888	0	10.631	0
10.4946	0	10.6385	0
10.5018	0	10.6472	0
10.508	0	10.6546	0
10.5154	0	10.6619	0
10.5215	0	10.6713	0
10.5274	0	10.6786	0
10.5332	0	10.6872	0
10.539	0	10.6945	0
10.5449	0	10.702	0
10.5507	0	10.7093	0
10.5566	0	10.7166	0
10.5639	0	10.7241	0
10.5713	0	10.7336	0
10.5789	0	10.7409	0
10.5851	0	10.7483	0
10.5909	0	10.757	0
10.5968	0	10.7643	0
10.604	0	10.7718	0
10.6102	0	10.7791	0
10.616	0	10.7853	0
10.6218	0	10.7927	0
10.6291	0	10.8	0
10.6365	0	10.8063	0
10.6438	0	10.8121	0
10.6511	0	10.8179	0
10.6598	0	10.8253	0
10.6673	0	10.8315	0
10.6759	0	10.8417	0
10.6846	0	10.8491	0
10.6933	0	10.8553	0
10.7035	0	10.8611	0
10.7122	0	10.8683	0
10.7196	0	10.8745	0
10.7257	0	10.8803	0
10.7315	0	10.8862	0
10.7373	0	10.8936	0
10.7432	0	10.9009	0
10.7524	0	10.9082	0
10.7611	0	10.9145	0
10.7698	0	10.9203	0
10.7818	0	10.9261	0
10.7906	0	10.932	0
10.7982	0	10.9378	0
10.8079	0	10.9436	0
10.814	0	10.9508	0
10.8198	0	10.9611	0
10.8285	0	10.9699	0
10.8346	0	10.9772	0
10.8418	0	10.9848	0
10.848	0	10.9934	0
10.8553	0	11.0009	0
10.8614	0	11.0082	0
10.8673	0	11.0155	0
10.8731	0	11.0228	0
10.879	0	11.0315	0
10.8848	0	11.0387	0
10.8906	0	11.0461	0
10.8964	0	11.0556	0
10.9039	0	11.0629	0
10.9113	0	11.0725	0
10.9186	0	11.0799	0
10.9247	0	11.0872	0
10.9306	0	11.0947	0
10.9364	0	11.1034	0
10.9423	0	11.1108	0
10.9481	0	11.1183	0
10.954	0	11.1246	0
10.9599	0	11.1318	0
10.9657	0	11.1394	0
10.9761	0	11.1455	0
10.9848	0	11.1513	0
10.9923	0	11.1585	0
11.001	0	11.1647	0
11.0084	0	11.172	0
11.017	0	11.1807	0
11.0257	0	11.1896	0
11.0344	0	11.1958	0
11.043	0	11.2044	0
11.0505	0	11.2106	0
11.0592	0	11.2164	0
11.0654	0	11.2223	0
11.0713	0	11.2281	0
11.0771	0	11.2354	0
11.083	0	11.2449	0
11.0888	0	11.2511	0
11.0946	0	11.2569	0
11.1018	0	11.2626	0
11.1122	0	11.2684	0
11.1242	0	11.2742	0
11.1329	0	11.28	0
11.1403	0	11.2858	0
11.1498	0	11.2916	0
11.156	0	11.2988	0
11.1654	0	11.3091	0
11.1716	0	11.3178	0
11.1788	0	11.3251	0
11.1851	0	11.3338	0
11.1924	0	11.3412	0
11.1987	0	11.3485	0
11.2045	0	11.3558	0
11.2104	0	11.3634	0
11.2162	0	11.372	0
11.222	0	11.3815	0
11.2279	0	11.3889	0
11.2338	0	11.3962	0
11.2396	0	11.4035	0
11.2469	0	11.413	0
11.2556	0	11.4192	0
11.2617	0	11.4279	0
11.2676	0	11.4353	0
11.2734	0	11.4439	0
11.2792	0	11.4513	0
11.2851	0	11.4586	0
11.2909	0	11.4648	0
11.2967	0	11.4752	0
11.3026	0	11.4847	0
11.3084	0	11.4908	0
11.3156	0	11.4966	0
11.3252	0	11.5025	0
11.3339	0	11.5083	0
11.3442	0	11.5154	0
11.3529	0	11.5241	0
11.3616	0	11.5303	0
11.3702	0	11.5389	0
11.3789	0	11.545	0
11.3875	0	11.5522	0
11.3951	0	11.5584	0
11.4024	0	11.5655	0
11.4086	0	11.5729	0
11.4145	0	11.5803	0
11.4203	0	11.5865	0
11.4261	0	11.5937	0
11.4319	0	11.5999	0
11.4378	0	11.6057	0
11.4436	0	11.6114	0
11.451	0	11.6172	0
11.4613	0	11.6231	0
11.4716	0	11.6289	0
11.4802	0	11.6347	0
11.4897	0	11.6419	0
11.4972	0	11.6522	0
11.5067	0	11.6609	0
11.5129	0	11.6695	0
11.5216	0	11.6782	0
11.5278	0	11.6856	0
11.5351	0	11.693	0
11.5413	0	11.7004	0
11.5472	0	11.7078	0
11.5546	0	11.7164	0
11.5608	0	11.7226	0
11.5667	0	11.7299	0
11.5726	0	11.7393	0
11.5784	0	11.7467	0
11.5857	0	11.754	0
11.5931	0	11.7602	0
11.6005	0	11.7675	0
11.6067	0	11.7774	0
11.614	0	11.7861	0
11.6202	0	11.7934	0
11.6261	0	11.801	0
11.6319	0	11.8084	0
11.6377	0	11.8146	0
11.6435	0	11.8232	0
11.6493	0	11.8294	0
11.6566	0	11.8366	0
11.6653	0	11.8428	0
11.6729	0	11.8501	0
11.6816	0	11.8574	0
11.6903	0	11.8649	0
11.699	0	11.8711	0
11.7076	0	11.8784	0
11.7163	0	11.8846	0
11.725	0	11.8904	0
11.7337	0	11.8978	0
11.7413	0	11.904	0
11.7475	0	11.9121	0
11.7534	0	11.9194	0
11.7592	0	11.9256	0
11.7651	0	11.9328	0
11.7709	0	11.9391	0
11.7768	0	11.9449	0
11.7826	0	11.9507	0
11.79	0	11.9565	0
11.7974	0	11.9623	0
11.8078	0	11.9681	0
11.8181	0	11.974	0
11.8268	0	11.9811	0
11.8343	0	11.9885	0
11.8406	0	11.9971	0
11.848	0	12.0058	0
11.8543	0	12.0162	0
11.8616	0	12.0249	0
11.8678	0	12.0323	0
11.8736	0	12.0396	0
11.8795	0	12.047	0
11.8854	0	12.0543	0
11.8912	0	12.0618	0
11.8971	0	12.0692	0
11.9029	0	12.0765	0
11.9087	0	12.0841	0
11.916	0	12.0915	0
11.9222	0	12.0977	0
11.931	0	12.105	0
11.9405	0	12.1125	0
11.9467	0	12.122	0
11.9526	0	12.1315	0
11.9585	0	12.1402	0
11.9643	0	12.1477	0
11.9702	0	12.1539	0
11.9761	0	12.1632	0
11.9834	0	12.1694	0
11.9896	0	12.1788	0
11.997	0	12.185	0
12.0057	0	12.1937	0
12.0133	0	12.2012	0
12.022	0	12.2075	0
12.0295	0	12.2147	0
12.0382	0	12.2209	0
12.0469	0	12.2267	0
12.0556	0	12.2325	0
12.0643	0	12.2398	0
12.0729	0	12.2471	0
12.0816	0	12.2547	0
12.0879	0	12.2609	0
12.0938	0	12.2681	0
12.0996	0	12.2743	0
12.1055	0	12.2801	0
12.1114	0	12.2859	0
12.1173	0	12.2917	0
12.1231	0	12.2989	0
12.1319	0	12.3051	0
12.1393	0	12.3109	0
12.1496	0	12.3167	0
12.1583	0	12.3241	0
12.1671	0	12.3329	0
12.1757	0	12.3416	0
12.1819	0	12.3502	0
12.1893	0	12.3597	0
12.1956	0	12.3683	0
12.2014	0	12.3769	0
12.2072	0	12.3843	0
12.2182	0	12.3917	0
12.2244	0	12.399	0
12.2303	0	12.4063	0
12.2362	0	12.4158	0
12.242	0	12.4232	0
12.2478	0	12.4307	0
12.2551	0	12.4368	0
12.2613	0	12.4441	0
12.2686	0	12.4515	0
12.2773	0	12.4588	0
12.2835	0	12.4674	0
12.2893	0	12.4748	0
12.2952	0	12.4834	0
12.3011	0	12.4896	0
12.3069	0	12.4969	0
12.3128	0	12.503	0
12.3186	0	12.5089	0
12.3245	0	12.5183	0
12.3303	0	12.5245	0
12.3377	0	12.5355	0
12.3464	0	12.5466	0
12.3538	0	12.5541	0
12.3624	0	12.5602	0
12.3699	0	12.5661	0
12.3786	0	12.5719	0
12.386	0	12.5777	0
12.3947	0	12.5835	0
12.4034	0	12.5929	0
12.4122	0	12.6003	0
12.4209	0	12.6065	0
12.4271	0	12.6137	0
12.4346	0	12.6199	0
12.4408	0	12.6257	0
12.4467	0	12.6316	0
12.4526	0	12.6374	0
12.4584	0	12.6432	0
12.4642	0	12.6491	0
12.4736	0	12.6548	0
12.4823	0	12.6607	0
12.4926	0	12.6679	0
12.5013	0	12.6794	0
12.51	0	12.6881	0
12.5188	0	12.6967	0
12.5263	0	12.7053	0
12.5326	0	12.714	0
12.5384	0	12.7226	0
12.5442	0	12.73	0
12.5501	0	12.7373	0
12.5576	0	12.7448	0
12.5637	0	12.7521	0
12.5696	0	12.7584	0
12.5754	0	12.7671	0
12.5827	0	12.7732	0
12.5903	0	12.7804	0
12.5965	0	12.7879	0
12.6038	2418.63	12.7954	0
12.6113	0	12.8027	0
12.6187	0	12.8114	0
12.6249	0	12.8188	0
12.6308	0	12.8263	0
12.6367	0	12.8337	0
12.6425	0	12.8398	0
12.6483	0	12.8457	0
12.6541	0	12.8515	0
12.66	0	12.8588	0
12.6658	0	12.8661	0
12.6716	0	12.8737	0
12.6789	0	12.8832	0
12.6876	0	12.8905	0
12.695	0	12.8967	0
12.7037	0	12.9025	0
12.7111	0	12.9084	0
12.7199	0	12.9141	0
12.7273	0	12.9199	0
12.736	0	12.9258	0
12.7447	0	12.933	0
12.7535	0	12.9403	0
12.7622	0	12.9465	0
12.7684	0	12.9574	0
12.7757	0	12.9637	0
12.7819	0	12.9709	0
12.7891	0	12.9771	0
12.7953	0	12.983	0
12.8011	0	12.9888	0
12.807	0	12.9946	0
12.8144	0	13.0005	0
12.8231	0	13.0076	0
12.8305	0	13.015	0
12.8392	0	13.0254	0
12.8479	0	13.034	0
12.8566	0	13.0427	0
12.8653	0	13.0514	0
12.8715	0	13.06	0
12.8774	0	13.0687	0
12.8832	0	13.0762	0
12.8891	0	13.0836	0
12.8963	0	13.0909	0
12.9025	0	13.0971	0
12.9084	0	13.1043	0
12.9142	0	13.1117	0
12.9201	0	13.1192	0
12.9259	0	13.1266	0
12.9318	0	13.1342	0
12.9376	0	13.1416	0
12.9479	0	13.149	0
12.9566	0	13.1576	0
12.9628	0	13.165	0
12.9687	0	13.1745	0
12.9746	0	13.1807	0
12.9804	0	13.1865	0
12.9863	0	13.1923	0
12.9921	0	13.1996	0
12.998	0	13.2058	0
13.0038	0	13.2156	0
13.0098	0	13.2243	0
13.0156	0	13.2317	0
13.0229	0	13.2379	0
13.0332	0	13.2437	0
13.0406	0	13.2496	0
13.0493	0	13.2554	0
13.0567	0	13.2612	0
13.0654	0	13.267	0
13.0729	0	13.2741	0
13.0816	0	13.2814	0
13.0902	0	13.2876	0
13.0989	0	13.2962	0
13.1064	0	13.3025	0
13.1139	0	13.3083	0
13.12	0	13.3141	0
13.1258	0	13.3199	0
13.1317	0	13.3256	0
13.1377	0	13.3314	0
13.1434	0	13.3373	0
13.1493	0	13.3431	0
13.1552	0	13.3503	0
13.1639	0	13.359	0
13.1742	0	13.3677	0
13.183	0	13.3763	0
13.1932	0	13.3849	0
13.2036	0	13.3953	0
13.211	0	13.404	0
13.2172	0	13.4126	0
13.2231	0	13.4213	0
13.2289	0	13.4287	0
13.2364	0	13.4349	0
13.2425	0	13.4421	0
13.2484	0	13.4495	0
13.2543	0	13.4582	0
13.2602	0	13.4656	0
13.266	0	13.473	0
13.2719	0	13.4825	0
13.2778	0	13.4898	0
13.2852	0	13.4985	0
13.2939	0	13.5058	0
13.3013	0	13.5133	0
13.3075	0	13.5195	0
13.3133	0	13.5253	0
13.3191	0	13.5312	0
13.3249	0	13.5384	0
13.3308	0	13.5446	0
13.3366	0	13.5504	0
13.3424	0	13.5576	0
13.3483	0	13.565	0
13.3541	0	13.5712	0
13.36	0	13.5805	0
13.3674	0	13.5867	0
13.3778	0	13.5925	0
13.3865	0	13.5983	0
13.3952	0	13.6057	0
13.4026	0	13.613	0
13.4113	0	13.6204	0
13.4188	0	13.6265	0
13.4275	0	13.6324	0
13.4361	0	13.6381	0
13.4449	0	13.6468	0
13.4523	0	13.653	0
13.4585	0	13.6588	0
13.4644	0	13.6646	0
13.4702	0	13.6704	0
13.476	0	13.6762	0
13.4833	0	13.682	0
13.4895	0	13.6907	0
13.4969	0	13.698	0
13.5043	0	13.7067	0
13.513	0	13.7154	0
13.5217	0	13.724	0
13.5303	0	13.7327	0
13.5423	0	13.743	0
13.5526	0	13.7517	0
13.5589	0	13.7604	0
13.5647	0	13.7691	0
13.5706	0	13.7752	0
13.5779	0	13.7825	0
13.584	0	13.7901	0
13.5899	0	13.7975	0
13.5958	0	13.8048	0
13.6016	0	13.8124	0
13.6076	0	13.8197	0
13.6135	0	13.827	0
13.6193	0	13.8332	0
13.6266	0	13.8435	0
13.634	0	13.8507	0
13.6402	0	13.8569	0
13.6475	0	13.8628	0
13.6537	0	13.8686	0
13.6609	0	13.8744	0
13.6671	0	13.8818	0
13.6729	0	13.888	0
13.6788	0	13.8953	0
13.6847	0	13.9027	0
13.6905	0	13.909	0
13.6964	0	13.9162	0
13.7022	0	13.9225	0
13.7096	0	13.9297	0
13.7199	0	13.9359	0
13.7286	0	13.9417	0
13.7373	0	13.9476	0
13.7448	0	13.9548	0
13.7536	0	13.9643	0
13.761	0	13.9705	0
13.7698	0	13.9764	0
13.7785	0	13.9822	0
13.7872	0	13.9879	0
13.7947	0	13.9938	0
13.801	0	13.9996	0
13.8068	0	14.0055	0
13.8126	0	14.0113	0
13.8184	0	14.0171	0
13.8243	0	14.0229	0
13.8302	0	14.0303	0
13.8376	0	14.0426	0
13.845	0	14.053	0
13.8537	0	14.0616	0
13.8612	0	14.0702	0
13.8699	0	14.0789	0
13.8786	0	14.0876	0
13.8889	0	14.098	0
13.8976	0	14.1083	0
13.9037	0	14.1158	0
13.9131	0	14.1232	0
13.9205	0	14.1293	0
13.9267	0	14.138	0
13.9326	0	14.1491	0
13.9384	0	14.1578	0
13.9456	0	14.1652	0
13.9518	0	14.1713	0
13.9576	0	14.1785	0
13.9634	0	14.1888	0
13.9708	0	14.195	0
13.9782	0	14.2007	0
13.9844	0	14.2066	0
13.9918	0	14.2124	0
13.998	0	14.2182	0
14.0052	0	14.2269	0
14.0115	0	14.2343	0
14.0174	0	14.2417	0
14.0232	0	14.2479	0
14.029	0	14.2552	0
14.0349	0	14.2613	0
14.0407	0	14.2685	0
14.0465	0	14.2747	0
14.0537	0	14.2805	0
14.0641	0	14.2863	0
14.0745	0	14.2935	0
14.0832	0	14.3008	0
14.0906	0	14.307	0
14.0992	0	14.3128	0
14.1066	0	14.3187	0
14.1153	0	14.3245	0
14.124	0	14.3303	0
14.1327	0	14.3361	0
14.1389	0	14.3419	0
14.1447	0	14.3478	0
14.1506	0	14.3536	0
14.1565	0	14.3594	0
14.1623	0	14.3652	0
14.1696	0	14.3724	0
14.1792	0	14.3798	0
14.1866	0	14.3897	0
14.1953	0	14.3999	0
14.2027	0	14.4086	0
14.2114	0	14.4173	0
14.2201	0	14.4259	0
14.2288	0	14.4346	0
14.2361	0	14.445	0
14.2437	0	14.4537	0
14.2499	0	14.461	0
14.2573	0	14.4672	0
14.2634	0	14.4743	0
14.2693	0	14.4847	0
14.2752	0	14.4941	0
14.2811	0	14.5045	0
14.2869	0	14.5107	0
14.2928	0	14.5193	0
14.2986	0	14.5289	0
14.3044	0	14.5384	0
14.3117	0	14.5446	0
14.3191	0	14.5504	0
14.3264	0	14.5562	0
14.3326	0	14.5636	0
14.342	0	14.5722	0
14.3481	0	14.58	0
14.3555	0	14.5862	0
14.3618	0	14.5934	0
14.3676	0	14.5995	0
14.3734	0	14.6082	0
14.3793	0	14.6144	0
14.3851	0	14.6202	0
14.3909	0	14.626	0
14.3984	0	14.6334	0
14.4088	0	14.6407	0
14.4191	0	14.647	0
14.4294	0	14.6527	0
14.4369	0	14.6585	0
14.4472	0	14.6644	0
14.4567	0	14.6702	0
14.4653	0	14.676	0
14.4757	0	14.6819	0
14.4819	0	14.6877	0
14.4878	0	14.6935	0
14.4936	0	14.6993	0
14.4995	0	14.7051	0
14.5053	0	14.7125	0
14.5126	0	14.7199	0
14.5189	0	14.7272	0
14.5276	0	14.7347	0
14.5363	0	14.745	0
14.5437	0	14.7537	0
14.5525	0	14.7623	0
14.5612	0	14.7709	0
14.5698	0	14.7796	0
14.5772	0	14.7869	0
14.5834	0	14.7956	0
14.5907	0	14.8051	0
14.597	0	14.8113	0
14.6042	0	14.8185	0
14.6105	0	14.8272	0
14.6163	0	14.8359	0
14.6222	0	14.8446	0
14.628	0	14.8522	0
14.6339	0	14.8595	0
14.6398	0	14.8691	0
14.6456	0	14.8765	0
14.6529	0	14.884	0
14.6603	0	14.8902	0
14.6678	0	14.896	0
14.6754	0	14.9018	0
14.6816	0	14.909	0
14.6875	0	14.9193	0
14.6933	0	14.9255	0
14.6992	0	14.9328	0
14.7051	0	14.9389	0
14.711	0	14.9461	0
14.7168	0	14.9523	0
14.7226	0	14.9581	0
14.7286	0	14.964	0
[truncated: 785 more rows]

## Sheet: Fig3e
ESI (+) m/z	Abundance
100.04	7093.7
100.048	811.3
100.051	1666.1
100.076	64411.2
100.112	42992
100.55	447.8
101.024	620.2
101.035	7946.2
101.041	874.9
101.06	29794.9
101.071	7439
101.079	5165
101.097	9977.9
101.108	13316.5
101.116	1632
101.335	565.1
101.338	2423.2
101.339	2805.8
101.34	3217.7
101.341	3557.6
101.343	527.3
102.02	496.9
102.055	101789
102.056	852.4
102.061	461.9
102.064	692.8
102.067	11665.1
102.092	41349.8
102.109	396.7
102.125	342.2
102.128	1841790
102.237	2359.3
103.006	190269
103.039	4830.6
103.051	10291.5
103.059	1756.1
103.087	6589.1
103.095	1046.1
103.125	4599.6
103.132	123099
103.132	910.5
103.135	567.5
103.768	436.6
103.779	479.5
104.01	4269.4
104.024	665.6
104.035	12850.2
104.046	2063.6
104.071	984377
104.107	661498
104.135	1613.9
104.22	458.7
104.993	14424.3
105.003	64867.7
105.034	13886.4
105.055	1950.2
105.066	676.3
105.07	2081.7
105.074	39893.4
105.077	1275.6
105.091	32722.9
105.103	464.2
105.104	1565
105.111	37573.9
106.006	953.6
106.021	610
106.05	12147
106.066	5202.8
106.075	1048.3
106.087	29393.4
106.605	407.8
107.041	2085.2
107.049	51358.4
107.061	2996
107.071	16631.7
107.086	7028.6
107.088	8599.3
108.045	30453.5
108.053	1346.6
108.056	4897.3
108.058	4400.7
108.081	15284.4
108.194	441.6
108.993	2241.6
109.029	24240.2
109.065	9075.2
109.076	20190.3
109.102	25578.4
109.96	542.1
110.046	24309
110.055	1119
110.06	81908.6
110.072	13320.3
110.082	1319314
110.103	480.4
110.204	1566.1
110.261	474.9
111.021	1292.7
111.044	20117.1
111.056	118943
111.064	2612.2
111.067	3776.7
111.079	3034
111.081	14436.7
111.085	43942.3
111.088	1321.2
111.092	41597.6
111.117	2902.9
112.04	33455.6
112.043	5168.8
112.051	234195
112.059	4428
112.062	6826.5
112.076	21455.4
112.086	8503.2
112.087	3355.2
112.095	443.9
112.112	1016.8
112.17	487.4
112.896	4477.3
113.021	383.3
113.024	9621.7
113.035	12289
113.043	442.2
113.046	4938.1
113.054	8449.1
113.06	49329.2
113.071	86295.3
113.096	8283.5
113.108	36591.8
113.949	684.5
114.03	614
114.055	87029.5
114.063	583.4
114.067	21901.4
114.075	1620.4
114.092	195312
114.107	456.4
114.111	534.1
114.397	1008.5
114.398	501.7
114.401	2712.5
114.403	3815.8
114.404	2944.7
114.407	474.1
114.412	569.9
114.667	3180.4
114.893	1189.4
114.906	5378.8
114.907	3929.4
114.956	5607.7
115.001	13509.5
115.014	4121.9
115.035	9692.3
115.037	5764303
115.039	5697.5
115.05	30376.3
115.056	2434
115.059	1068.9
115.06	3025.4
115.076	35501.6
115.087	28625.1
115.088	489.2
115.095	11000.1
115.117	1238.4
115.118	1896.5
115.123	3180.8
115.167	10138.2
115.408	2963.7
115.433	618
115.924	7890.3
116.002	523.4
116.011	1058
116.034	5515.8
116.04	190140
116.043	2410.9
116.071	159936
116.082	3421.1
116.09	561.2
116.107	16501.2
116.986	7868.6
116.998	604.2
117.022	7062.9
117.041	40528.3
117.044	600.5
117.055	192638
117.066	16792.6
117.074	4691.7
117.091	4725.3
117.102	3072.4
117.921	5876.4
118.014	1171.1
118.042	724.2
118.05	42319.6
118.058	9036.8
118.061	1341.2
118.087	634265
118.109	613
118.123	13064.1
118.722	642
118.724	756.2
118.74	907.4
118.757	590.2
118.758	1532.2
118.759	706.7
118.767	1257
118.786	666.2
118.795	606.4
118.847	2253.9
118.848	717.3
118.848	665.2
118.849	883
118.859	579.5
118.867	643.9
118.979	3341.1
119.019	1414.9
119.034	1434.1
119.045	3608.6
119.049	9806.5
119.054	629
119.059	1358.3
119.061	7971.1
119.07	7406.6
119.082	31386.8
119.084	691.9
119.086	4516.2
119.09	30237
119.093	566.3
119.104	21866
120.045	3871.7
120.056	11411.2
120.066	117101
120.077	686.3
120.081	924.4
120.085	522.8
120.102	18019.3
120.966	4308.9
121.029	15023.6
121.065	640.9
121.069	953.9
121.069	915.1
121.102	2438.9
121.41	3726.3
121.412	9986.4
121.677	20677.3
121.678	3471.2
121.701	910.9
121.896	673.9
121.916	5238
121.917	1596.3
121.938	26123.4
121.94	23212
121.981	578.8
121.988	3024.7
121.989	1334.1
121.993	32003.7
121.998	4074.8
121.999	1845.8
122.025	960.3
122.027	1231.5
122.031	2193.5
122.031	583.2
122.033	558.7
122.037	1173.2
122.044	639.9
122.047	623
122.049	1403.3
122.051	633.8
122.052	980.6
122.053	1024.8
122.055	580.3
122.056	29969.1
122.058	1017.6
122.06	202160
122.062	575
122.064	3141.1
122.066	1098.2
122.068	3431.2
122.069	3663.5
122.075	1866.7
122.077	3934.7
122.079	39611.1
122.081	28931730
122.088	2804.4
122.096	6987.3
122.098	2370.1
122.1	1689.5
122.1	1237
122.102	3169.6
122.103	770.5
122.104	639.5
122.106	15934.6
122.107	12578.2
122.11	1956.5
122.111	618.5
122.113	761.3
122.115	1375.7
122.12	1316.2
122.122	599.2
122.132	1536.4
122.133	515.3
122.138	632.6
122.139	895.2
122.157	537.8
122.164	8421.8
122.169	14518.8
122.17	12713.9
122.175	2147.8
122.182	1504.9
122.189	518.4
122.224	53007.2
122.247	5022.4
122.248	877.3
122.267	736.2
122.465	1470.9
122.486	3442.3
122.488	22037.3
122.757	8802.8
122.757	8521
122.941	784.6
123.044	4757
123.055	326341
123.064	15359.8
123.078	93932.5
123.085	1269176
123.087	21137.5
123.117	8944.5
123.229	650.2
124.039	140940
124.051	6320.3
124.059	16163.3
124.076	47999
124.081	1146.2
124.084	1902.2
124.085	194613
124.088	16634.8
124.097	39904.9
124.112	1229.6
124.968	2558.6
125.023	2258.1
125.043	10550.5
125.06	22229.2
125.071	958673
125.089	4304.3
125.096	18221.6
125.107	9958.8
126.037	15387.8
126.055	114789
126.066	23159.5
126.068	5372.6
126.074	58444.4
126.078	2360.5
126.091	8388.7
126.128	8088.9
127.039	218879
127.05	88056.7
127.058	6825.6
127.075	49586.6
127.087	27798.5
127.112	15619.4
127.122	586.4
127.123	25307.5
127.549	806.9
127.55	580.9
128.034	12763.6
128.042	11722
128.045	3139.1
128.054	1811.4
128.057	713.6
128.071	77093.4
128.082	4668.7
128.09	609
128.107	12679
128.143	973.8
129.018	8864.3
129.052	3583
129.055	29538.7
129.066	16085.1
129.074	1384.2
129.091	22482.6
129.102	78650.3
129.127	4122.4
129.138	543
130.005	777.5
130.05	74397.7
130.065	17154.8
130.086	72545.7
130.106	2104.8
130.123	5975.8
130.159	30541.4
130.165	1916.8
130.166	1285.8
130.168	940.5
130.979	979.5
131.002	58528.4
131.011	26976.9
131.034	15398.4
131.037	785
131.045	755.4
131.052	8694.8
131.06	779.3
131.069	827.4
131.07	46284.4
131.082	33239.2
131.085	3756
131.09	4780.3
131.118	104733
131.974	15208.6
132.065	871762
132.073	886.6
132.077	12133
132.081	822.6
132.102	112762
132.121	1875.9
132.951	5018.1
133.035	4830.7
133.049	18602.3
133.061	4721
133.065	1336.3
133.067	2195.3
133.069	43974.8
133.076	4642.6
133.086	10769.9
133.097	6167.6
133.101	2796.7
133.105	1834.2
134.012	795.5
134.035	639.4
134.045	6810.2
134.06	25781.1
134.07	3142.9
134.071	1273.8
134.073	2988.7
134.081	872524
134.118	12954.2
134.947	6925.7
134.996	12266.5
135.044	12937.4
135.055	5185
135.065	190748
135.066	17330.2
135.08	14373.4
135.084	42607.5
135.101	15160.1
135.117	3186.5
136.022	58074.8
136.039	4807.3
136.043	62484.9
136.05	702.2
136.052	1404.4
136.06	13453.6
136.062	378640
136.069	10586.8
136.07	763.3
136.076	86800.3
136.077	6485.8
136.085	1475.4
136.087	582.2
136.089	1615.2
136.097	49175.2
136.112	11470.5
136.946	803.4
136.989	10584.1
137.025	564.9
137.046	3509
137.06	19265.6
137.065	18093.5
137.069	749.8
137.071	36867.5
137.079	4718.8
137.081	25319.3
137.082	949.1
137.096	10127
137.107	1833.2
137.132	634.3
138.031	1423.3
138.055	70053.7
138.066	15304.2
138.074	566.9
138.076	7877.2
138.091	17305.4
138.906	129701
138.983	9673.8
139.002	662.2
139.021	2556.1
139.036	789.2
139.039	5464.5
139.05	38630.7
139.058	2508.5
139.061	3421
139.075	23918
139.087	49555.2
139.112	15886
139.123	4496.8
139.956	8212
139.968	29236.4
140.034	10305
140.045	16029.5
140.047	39000.9
140.068	21858.9
140.071	27838.3
140.082	13391
140.09	772.3
140.092	2845.7
140.093	992.3
140.107	6278.4
140.903	90985.8
140.94	627.7
141.018	631.4
141.029	6462.3
141.033	3715.9
141.054	21320.6
141.066	116543
141.071	617.7
141.074	568.5
141.091	53166.6
141.102	5694.2
141.113	135879
141.127	4628.8
141.965	16017.4
142.044	11722.7
142.05	25479.3
142.061	2430
142.069	5180.1
142.086	29693.4
142.094	1103.5
142.097	2395.6
142.117	8608.5
142.123	18532.5
142.159	119052
142.9	12024.9
142.939	4075.7
142.948	9817.1
142.978	700.4
143.031	3429.1
143.034	22023.5
143.064	18765.8
143.07	43369.8
143.081	96467.3
143.107	31208.7
143.118	2615.5
143.162	13135
143.964	7799.9
143.983	1894.2
144.037	557.3
144.048	1605.4
144.063	549548
144.065	127291
144.077	576.3
144.081	15405.1
144.085	2294.8
144.102	69322.5
144.138	13606.1
144.961	5797.5
145.049	32918.7
145.054	4077
145.061	12954.7
145.066	20958.6
145.068	6580.8
145.076	1723.7
145.086	36250.1
145.097	42795.2
145.105	948
145.122	4676.3
145.133	26041.5
145.945	7635.7
146.003	13075.3
146.022	6465.6
146.045	4624.5
146.056	581.2
146.06	11437.5
146.067	2407.7
146.081	1124506
146.092	66775.2
146.117	111293
146.129	7474.9
146.955	18701.1
146.958	1801.7
146.974	21329.2
147.029	4929.3
147.044	6110.4
147.05	27324.8
147.055	16807.8
147.065	35261.2
147.068	2590.2
147.076	26473.3
147.078	2603.8
147.081	25929.3
147.084	66260.3
147.087	520.9
147.091	12262.3
147.096	926.4
147.102	1093.3
147.113	575.8
147.121	3822.5
147.942	4301
147.95	24898
148.019	2544.5
148.028	7948.5
148.039	11575.3
148.042	2667.4
148.051	2465.1
148.052	559.1
148.06	119384
148.076	9736.5
148.077	121373
148.085	4550.4
148.087	1387
148.097	34554.4
148.953	16742.4
149.001	469.7
149.012	73460.4
149.023	885927
149.034	517.2
149.044	522.3
149.048	2110.2
149.06	25134.5
149.064	896.4
149.071	7263.6
149.081	46414.2
149.096	4971.1
149.128	3955.6
149.216	584.9
149.415	1009.5
149.424	1887.9
149.427	1020.5
149.947	26365.6
149.953	1987.5
149.985	4413.8
150.027	72533.2
150.031	13157
150.037	2801.4
150.055	17841.4
150.058	15854.1
150.066	1452.2
150.068	1476.6
150.076	190216
150.091	22787.7
150.093	4811
150.11	542.2
150.112	332578
150.128	1218.2
150.9	652.8
151.001	10315.8
151.005	1459.2
151.028	2615.5
151.039	1433.7
151.045	555.5
151.05	3435.7
151.075	10802.7
151.079	8230.5
151.087	13431.2
151.096	213878
151.11	539.9
151.112	13533.8
151.116	18358.3
151.123	1896.2
151.944	4003.9
151.946	12970.2
151.978	2926
151.985	617.8
152.001	573.3
152.016	2480.6
152.029	660.8
152.045	6929.7
152.047	20016.2
152.071	68430.2
152.082	7818
152.092	72644
152.1	12332.9
152.107	10809
152.128	8911.7
152.897	493.9
152.945	531.1
153.051	538.2
153.054	10301.8
153.066	32093.8
153.074	3406.7
153.076	297656
153.087	1082.5
153.091	24167.2
153.095	1819.8
153.102	5000.7
153.127	7894.4
153.138	23060.9
154.044	2922
154.047	6112.8
154.05	22899.9
154.061	11001.8
154.079	14321.9
154.086	9735.8
154.094	1618.8
154.097	3081.4
154.107	6772.4
154.123	4956.8
154.142	623.6
154.88	12246.2
154.956	38789.4
155.016	617.2
155.032	645.4
155.034	6744
155.037	1795.4
155.045	4098.6
155.07	24092
155.081	101400
155.107	44172.5
155.118	656.4
155.143	1236.2
156.021	25480.3
156.063	2411.7
156.065	24766.5
156.077	16801.7
156.081	2259.3
156.085	4261.9
156.102	31007.3
156.11	1487
156.138	15690.4
156.877	8164.7
156.934	564.2
156.953	9051.4
156.994	1945.6
156.995	2850.2
157.024	574.8
157.047	12806.9
157.049	11294.9
157.061	10233.8
157.076	8505.6
157.078	15223
157.086	34633.3
157.097	18267.3
157.105	607.9
157.122	20066.9
157.133	2789
157.141	534.5
157.979	5954.3
158.012	22066.6
158.018	6765.3
158.027	1178.6
158.037	8294.6
158.042	516.5
158.045	5286.3
158.081	102324
158.089	1391.7
158.092	1620.1
158.096	23080.6
158.117	62646.2
158.154	35968.9
158.845	547.2
158.938	3814.7
158.992	2086
158.996	16207.9
159.032	837.9
159.044	557.1
159.063	641.3
159.065	30916
159.07	1444.2
159.076	22158.1
159.084	5647
159.092	7045.4
159.1	799.4
159.101	38838.3
159.113	50733.7
159.121	2088.1
159.138	636.5
159.157	1570.7
159.936	4442
159.96	50748.4
159.976	1361.6
160.034	644.7
160.037	10439.6
160.045	1740.7
160.06	73573.5
160.072	695.9
160.076	4028.7
160.08	667.5
160.097	50057
160.105	748.2
160.108	1604.8
160.116	1812
160.133	20269.7
160.933	104367
160.935	3026.8
160.99	13307.6
161.029	1280.2
161.048	576
161.056	745.9
161.06	9340.9
161.071	6413.4
161.079	532.1
161.081	17706.4
161.092	23570.1
161.096	14421.5
161.1	865.4
161.107	610.7
161.11	38471.6
161.128	2977.6
161.933	4638.3
161.957	30757.9
161.975	865.4
161.987	10590.6
161.998	4831.7
162.005	673.1
162.031	626
162.055	7815.8
162.066	1470.9
162.076	181898
162.091	6247.5
162.093	13441.1
162.11	568.7
162.112	27338.3
162.128	1170.4
162.211	620.8
162.93	70592.3
162.933	2056.7
162.95	3167.4
162.971	1295
163.005	1304.7
163.028	119316
163.039	256168
163.048	599.3
163.05	3049.2
163.06	13618.5
163.063	1480.3
163.071	1247.4
163.073	549.4
163.075	5834
163.079	9723.1
163.086	6037.7
163.096	902
163.107	519.1
163.112	1043
163.123	80982.1
163.133	10064
163.931	545.5
163.955	826.2
163.984	4159.3
164	41695.4
164.013	1337.3
164.019	777.5
164.031	1662.8
164.042	20649.2
164.045	1722.9
164.047	3144.7
164.07	19008.5
164.082	5353.6
164.084	4409
164.092	88901.3
164.107	14638.9
164.126	3987.3
164.128	74862.3
164.143	670.9
164.916	13627.6
164.927	8648.7
164.93	2318.9
164.947	3338.6
164.959	1328.1
164.984	20110.8
165.053	521.9
165.054	16466.4
165.061	1849.4
165.066	30484.3
165.076	13267.4
165.087	6656.6
165.091	13396.6
165.095	3851.7
165.102	18048.6
165.112	1202.9
165.127	1289.9
165.131	1455.1
165.888	9605.9
165.952	796.3
165.994	8342.3
166.001	17920.7
166.026	576.6
166.05	9246
166.061	1424.1
166.063	1569.5
166.066	708.8
166.071	6866.2
166.081	760.6
166.086	28168.6
166.088	31599.5
166.097	3103.9
166.107	93141.7
166.123	924.1
166.913	4825.8
166.957	636.6
166.967	13917
166.978	25685.3
166.98	4952.4
167.023	3558.2
167.034	11388.3
167.068	564.6
167.07	15019
167.081	17989.8
167.091	250980
167.107	24860.9
167.111	3929.4
167.118	30378.3
167.143	660.6
167.885	1737.9
167.951	11478.9
167.964	895.4
167.991	1215.1
167.996	3880.5
168.027	3854.9
168.042	684.4
168.045	1120.1
168.063	3260.7
168.065	17823.1
168.077	1282.4
168.087	11089.6
168.095	14908.1
168.102	8632.9
168.11	601
168.113	645.2
168.123	140960
168.927	12616.5
168.964	3539.4
168.975	4712.4
168.977	598.6
168.999	2789.1
169.011	1296.6
169.049	13884.3
169.061	9281.2
169.086	29430.5
169.097	18544.1
169.122	30048.6
169.126	8424.9
169.133	1124.4
169.948	1317.7
169.989	704.1
170.045	693.7
170.056	304539
170.081	17821.7
170.092	560.9
170.096	5307.9
170.102	195878
170.117	17985.8
170.924	14744.4
170.994	1137.5
171.009	1938.7
171.029	1408.1
171.053	679.5
171.059	15379.1
171.062	4347.5
171.065	15141.7
171.076	10088.8
171.101	35500.8
171.106	9435
171.113	5038.5
171.138	17171.1
171.149	85690.4
171.994	59321.7
172.042	2278.2
172.046	1178.1
172.058	1354.8
172.06	15532
172.071	2532.4
172.076	781.1
172.097	53418.9
172.112	5158.9
172.133	156839
172.152	5965.3
172.169	7005.1
172.921	2461.6
172.923	1098.7
172.983	2620.7
172.995	26959.6
173.049	6601
173.056	714.9
173.06	632.2
173.071	3797.3
173.078	20930.7
173.081	25898.5
173.085	651.1
173.092	15292.4
173.117	56912.9
173.128	6696.5
173.137	13388.4
173.287	522.7
173.296	1636.7
173.297	1184.3
173.299	1012.7
173.882	2911.8
173.985	40930.1
173.991	33279.7
173.998	27895.6
174.055	2583.9
174.061	15206.8
174.076	240276
174.087	4042.1
174.091	682.5
174.112	37377.4
174.12	1238.6
174.127	775.7
174.149	7324
174.92	595
174.945	2065.9
174.961	25839.3
174.969	7782.7
174.98	519.5
174.988	535.3
174.992	11573.8
174.998	532.5
175.006	8169.9
175.024	10022.6
175.039	1216
175.045	130352
175.058	60922.4
175.06	7098.8
175.071	4607.8
175.075	15482.9
175.077	1926.9
175.079	19068
175.087	5450.2
175.096	20394
175.108	11248.3
175.116	534.7
175.119	6020.6
175.133	1206.3
175.144	611.7
175.88	3599
175.933	2546.2
175.945	3482.8
175.99	21407.6
176.009	3710.2
176.023	18924.2
176.046	14391.8
176.048	3092.9
176.055	5340.3
176.059	1768.8
176.071	6231.6
176.092	150793
176.107	3109.7
176.128	39685.6
176.143	4106.1
176.958	22102.3
176.964	2195.1
176.984	1711.1
176.987	6857.5
177.005	5537.2
177.007	33222.5
177.043	339099
177.054	10970.6
177.066	4124.3
177.076	14713.5
177.087	4974.3
177.091	7329.6
177.095	10360.5
177.102	10027.4
177.112	2626.5
177.127	1385.7
177.131	1209.2
177.135	502.5
177.164	695.5
177.942	3351.6
177.971	17328.7
178.003	541.9
178.006	539.9
178.026	469.3
178.029	12300.4
178.035	2695.2
178.04	1405.5
178.05	2758.1
178.071	19444.1
178.086	9865.6
178.099	73596.8
178.107	18540.4
178.123	4171.7
178.143	1320.4
178.159	36312.4
178.957	7627.5
178.984	5710
179	96618.3
179.04	318786
179.064	1952.4
179.07	10818.9
179.076	2760.8
179.081	8160.1
179.091	2712.9
179.103	5572.3
179.107	7131.8
179.118	4742.4
179.143	2254.1
179.162	731.9
179.96	2104.6
179.968	12245.6
179.976	1435.8
180	624.4
180.003	1352
180.037	3938.7
180.042	1210.9
180.063	616.1
180.065	18272.7
180.081	1615.5
180.087	77263.6
180.096	25012.4
180.102	10794.5
180.104	24081.5
180.123	660.1
180.138	1374.1
180.159	1905.9
180.888	507.2
180.904	664.2
180.937	1995.1
180.955	11651.4
180.964	504.1
180.978	3041.5
181	3960.5
181.037	100745
181.049	381216
181.061	3550.5
181.071	773.7
181.083	802.2
181.086	13652.3
181.09	3580.5
181.097	9546.6
181.107	1187.5
181.122	14496.1
181.159	2473
181.942	1795.3
181.953	6162.8
181.957	1092
181.966	34045.2
181.979	40939.2
181.999	153135
182.009	1291.8
182.045	1267.1
182.053	33815.1
182.058	615.8
182.081	12674.2
182.089	593.2
182.092	1776.9
182.102	35461.8
182.118	4972.1
182.125	591.3
182.139	3648.2
182.19	1016
182.885	1354.3
182.926	7518.9
182.934	553
182.951	211298
182.961	1048.2
182.98	755.8
182.985	1865.2
182.996	1554
183.027	12722.3
183.035	9988.8
183.054	588.6
183.063	621.2
183.065	15479.4
183.076	14524
183.08	1252.2
183.086	1281.4
183.101	36842.8
183.105	759.6
183.113	3369.4
183.138	11420.5
183.174	761.1
183.859	571.3
183.951	3153.8
183.954	3328
183.961	712.8
183.964	11312.5
183.976	11852.8
183.996	161661
184.005	16814.2
184.027	1517.1
184.06	5043
184.069	707.5
184.071	550
184.082	3913.4
184.097	16471.8
184.105	628.4
184.108	1466.3
184.118	166511
184.133	7505.2
184.923	2966.5
184.947	59266
184.951	17354.3
184.966	1362.1
184.989	31420.8
184.993	1039.1
185.024	2258.7
185.042	1975.1
185.044	3188.4
185.059	579.6
185.071	520.2
185.081	11362.7
185.092	17232.5
185.117	29334.7
185.121	9688.1
185.154	12014.5
185.975	2616.4
185.993	48964.3
186.002	2209.3
186.076	36914.1
186.087	552.5
186.112	29841.2
186.128	2583
186.149	19417.3
186.185	5244.2
186.946	3197.7
186.948	647.7
186.954	35903.7
186.971	16366.5
186.982	9671
186.986	8908.3
186.994	4140.2
187.058	1522
187.06	4896.7
187.065	9786.9
187.071	2308.7
187.079	635.8
187.087	661.7
187.096	20452.1
187.108	8525.4
187.116	624.3
187.126	7422.2
187.133	44102.1
187.144	4032.2
187.152	1021.5
187.889	489.2
187.955	2206.7
187.977	619.2
187.99	2170.8
188	1156.5
188.055	8998.5
188.071	4764.9
188.092	234753
188.103	575.8
188.107	733
188.128	34652.4
188.136	1755.5
188.164	5513.4
188.943	1990.3
188.951	38713.3
188.96	16357.7
188.968	9696.6
188.979	849.9
188.991	2710.7
189.004	678.6
189.039	1075.5
189.055	2198
189.066	4002.1
189.069	48202.9
189.073	56626.4
189.076	7206.5
189.087	6801.7
189.091	791.6
189.095	16627.8
189.102	2650.3
189.112	15540.3
189.123	6126.9
189.127	497.9
189.131	699.2
189.643	446.4
189.933	807.6
189.952	589.2
189.961	16138.8
190.038	43824
190.071	17389.2
190.077	548.3
190.082	1262.2
190.086	5115.4
190.107	60062.4
190.115	568.3
190.123	1259.3
190.144	60919.7
190.909	657.1
190.945	64504.6
190.948	8169.4
190.957	5179.5
190.974	576.5
190.979	5375.2
190.99	2462.7
191.011	16962
191.023	452814
191.034	1351.4
191.07	6600
191.074	504
191.081	1969.6
191.091	3869.6
191.102	1241.8
191.107	2398.7
191.111	2629.8
191.128	2145.5
191.143	781.9
191.147	3992
191.91	11233.4
191.926	3054.1
191.958	14571.6
191.986	22061.6
191.995	51293.1
192.008	15986.5
192.026	18214.6
192.029	1528.9
192.05	554.8
192.065	5173.8
192.076	695.1
192.086	31853.1
192.091	2707.9
192.102	7634.3
192.115	531.4
192.123	37659.8
192.138	12436
192.159	462.8
192.174	726.1
192.906	2069.9
192.942	60197
192.976	1948.1
192.979	9485.3
192.999	727
193.005	722.2
193.009	519.6
193.012	8024.7
193.019	874.2
193.027	1367.4
193.034	17860.5
193.049	4915.6
193.056	7207.4
193.061	1740.1
193.082	666.2
193.086	4622.5
193.088	14460.9
193.097	4044.2
193.118	460.3
193.122	7538.2
193.126	663
193.134	800.7
193.141	595.8
193.143	1387
193.159	2973.3
193.907	13024.8
193.92	10024.7
193.923	537.7
193.943	2915.3
193.957	3342.2
193.984	13901.1
193.991	2225.6
193.996	5723.5
194.066	973.7
194.07	17356.5
194.081	10518.9
194.096	3745
194.102	21187.8
194.117	127257
194.139	31462.1
194.154	692
194.914	45159
194.938	4833.6
194.941	20808
194.975	12341.3
195.007	554.8
195.015	5110.5
195.018	1888.3
195.054	5241
195.065	58164.9
195.076	6313.7
195.087	8343
195.102	6177.8
195.113	1865.1
195.123	134657
195.138	9744.8
195.142	1059.8
195.174	1769.9
195.904	1144
195.913	27817.3
195.917	3090.1
195.959	7400.9
196.058	473.8
196.06	3640.2
196.064	12478
196.067	14400.3
196.071	580.2
196.081	11107.5
196.097	7956.5
196.108	789.8
196.118	16738
196.126	13067.2
196.133	642.2
196.154	2210.8
196.865	28434.7
196.91	850655
196.937	5227.1
196.942	12507.8
196.951	13009.1
196.971	559.6
197.027	980.8
197.044	710.3
197.056	518.4
197.06	3825.8
197.071	2892.2
197.081	19074
197.084	564.1
197.092	10132.2
197.096	526.1
197.117	14273.5
197.12	492.5
197.128	2815.5
197.153	11598.8
197.19	527.8
197.907	4181.1
197.91	39826.3
197.927	618.8
197.941	512.9
197.964	9440
197.973	4939.8
198.02	2977
198.064	3326.3
198.07	502.3
198.076	25500.1
198.091	3610.9
198.097	26178.7
198.112	10662.1
198.128	2462.3
198.149	1776
198.185	37553.7
198.862	28889.2
198.907	833079
198.91	39527.9
198.939	5238.6
198.961	3512.6
198.969	1051.6
198.989	521.7
199.005	43185.3
199.025	6869.7
199.039	3918.2
199.06	5689.9
199.071	1449.3
199.075	566.6
199.096	13645.3
199.108	6305.9
199.133	19263
199.169	22723.1
199.18	20102
199.189	2404.9
199.87	12983.3
199.904	3106.9
199.907	27417.2
199.924	631.2
199.961	10979.1
199.97	4502.8
199.977	10082.9
199.989	31830.7
200.008	1175.7
200.071	593.8
200.092	46000.2
200.128	15007.5
200.143	498.4
200.164	3323
200.173	568.7
200.184	2077.9
200.201	8655.5
200.859	7629.6
200.868	4118.9
200.904	268038
200.907	41337.6
200.945	536.2
200.948	1920.9
200.958	3162.3
200.961	1110.9
201.002	20431.6
201.009	4078.2
201.022	2326.7
201.072	3815.4
201.076	3521.8
201.087	7711.7
201.095	1756.9
201.112	18237.6
201.123	9892.2
201.131	493.6
201.148	17983.9
201.515	437
201.865	216445
201.904	5162.3
201.947	543.4
201.958	465.7
201.968	534.8
201.974	1543.3
201.977	5127.1
201.986	17264.4
201.993	24619.5
202.003	526.6
202.022	7743
202.056	3170.2
202.071	29831.4
202.107	147435
202.115	534.8
202.144	29231.9
202.152	1374.9
202.18	15676
202.865	6466.3
202.901	17849.6
202.903	3531.2
202.904	5396.5
202.928	2680.9
202.943	86270
202.987	988.7
202.993	1154.4
203.001	11696.1
203.02	3393.3
203.04	607.9
203.052	2419.3
203.055	1221.4
203.058	590
203.07	576.9
203.074	467.2
203.081	4127.6
203.091	4337.8
203.102	3446.5
203.107	12832.2
203.111	13082.9
203.113	546.4
203.128	26299.9
203.139	1822.6
203.143	920.2
203.147	545.9
203.382	1324.6
203.386	1062.2
203.862	211719
203.865	9149
203.903	508.6
203.939	462.4
203.941	3180.3
203.944	436.4
203.947	428.2
203.973	497.7
203.981	549.5
203.985	10580.4
204.004	25464.3
204.016	4789.7
204.019	4232.3
204.029	1038.2
204.065	2424
204.087	35874.7
204.102	1934.6
204.123	50631.9
204.138	1941.3
204.159	26832.2
204.825	3146.8
204.862	4644.8
204.9	8314.8
204.904	285739
204.916	2536.2
204.925	4445.4
204.932	1067.1
204.94	53557.4
204.945	536.4
204.982	581.3
204.989	582.7
205	35285.4
205.004	21418.1
205.017	1057.1
205.047	524.4
205.061	769.5
205.063	495.8
205.071	2231.4
205.075	2960.1
205.086	239479
205.097	4296.4
205.118	2383.5
205.122	1361.1
205.126	2434.7
205.143	1138.2
205.159	562.6
205.859	64991.9
205.862	10305.1
205.901	1867
205.938	1271.4
205.966	648.8
205.97	406.7
205.988	15063.4
205.998	14026.8
206.001	18333
206.008	424.7
206.011	101582
206.024	69668.4
206.066	14346.2
206.081	3292.7
206.089	26480.1
206.102	25942.1
206.117	4391.6
206.139	19981.5
206.154	17228.3
206.19	509.7
206.552	516.1
206.82	94072.1
206.901	456792
206.938	7202.5
206.97	557
206.979	554.6
206.995	597491
207.014	4910.9
207.024	5015.3
207.027	1118.7
207.04	542.7
207.05	2188.3
207.065	3149.1
207.071	20543.6
207.076	1203.8
207.084	10657.9
207.092	1094
207.097	569.7
207.101	2057.5
207.113	6696.9
207.134	541.7
207.138	2392.6
207.157	569.8
207.821	1420.4
207.856	3273.3
207.858	663.5
207.86	944.9
207.899	18420.5
207.902	20888.2
207.907	523.1
207.935	17962.4
207.963	577
207.971	2382.6
207.98	2019.8
207.995	12351.5
207.998	29817.7
208.006	2556.4
208.011	3581.2
208.023	601.9
208.06	2630.6
208.073	1264.8
208.076	25362.8
208.081	17383.5
208.097	8929.8
208.118	66161.2
208.133	2563.2
208.155	1830.5
208.169	1245.7
208.817	96286
208.82	736.1
208.859	513.8
208.894	1064.3
208.897	214021
208.936	814.6
208.959	11014.9
208.977	18244.6
208.99	15810.9
208.995	53971
208.999	5199.9
209.033	22861.7
209.069	2445
209.081	2381.5
209.092	4281.9
209.096	1035.6
209.115	485.8
209.118	25754.9
209.121	3279.7
209.128	4163.3
209.138	5439
209.149	3546
209.153	10397.3
209.856	613.3
209.859	106433
209.896	12473.3
209.899	26655.5
209.909	564.8
209.933	10659.6
209.961	6127.1
209.968	792.5
209.974	63117.7
209.99	490.5
209.999	1466.4
210.003	895.5
210.006	487.8
210.03	524.8
210.038	15359.1
210.061	281623
210.076	10553.7
210.079	5994.1
210.087	42024.8
210.097	12223.2
210.114	87161.1
210.121	1051.2
210.133	43487.4
210.149	1705.3
210.157	1057.5
210.16	801.1
210.814	26291.7
210.818	2139.9
210.856	1283.8
210.894	11060.9
210.897	91117.5
210.9	770.6
210.925	527.8
210.933	455.2
210.945	2811.8
210.956	4934.5
210.974	11612.6
210.978	598.3
210.988	3704.3
210.991	24611.2
211.022	779.9
211.039	797
211.06	1167.5
211.064	15307
211.079	1622.4
211.09	1904.2
211.096	19578.3
211.108	1108.1
211.112	640.9
211.118	1935.6
211.133	10938.4
211.137	484.1
211.144	5761.3
211.169	6979.7
211.856	164625
211.896	4643.5
211.93	470.1
211.971	16531.7
211.977	607.6
212.001	636.2
212.035	4580.2
212.065	1043.7
212.091	10808.1
212.107	2355.6
212.113	35696.8
212.128	3183
212.143	535.3
212.149	56043.2
212.164	1859.9
212.201	667.9
212.839	4563.3
212.857	8288.1
212.894	30793.6
212.897	2156.1
212.922	466
212.935	432.4
212.939	1489.5
212.942	499.8
212.963	1526.7
212.978	485.5
212.981	925.7
212.985	13662.1
212.988	929
213.004	2625.8
213.018	465.6
213.076	1025.4
213.087	2890.4
213.091	524
213.112	10274.7
213.116	652.9
213.123	509.8
213.148	13338.6
213.153	2280.4
213.16	16704.9
213.185	4371
213.853	75666.3
213.936	31319.4
213.969	24215.6
214.005	40734.3
214.071	1604.6
214.089	155441
214.107	18327.1
214.127	615.6
214.143	6639.8
214.152	466.9
214.162	689
214.18	6596.9
214.216	1673.2
214.815	30015.6
214.836	5530.9
214.854	6069.6
214.891	653
214.936	2288.2
214.961	532.1
214.976	44114.4
214.982	3836.7
214.989	101045
215.011	9977.9
215.016	90560.4
215.07	14452.2
215.081	4228.8
215.089	1536
215.093	15262.6
215.102	5089.8
215.107	4354.5
215.118	560.6
215.128	7710.4
215.139	2485
215.164	18082
215.847	568
215.85	6345.3
215.852	25588.4
215.933	28913.6
215.936	21844.5
215.966	6292.1
215.971	1358.3
215.977	507.8
215.993	3198.6
216.002	18635
216.019	2951.6
216.065	522.5
216.087	25322.1
216.098	705.3
216.11	513.1
216.123	23000.6
216.159	33609.5
216.167	1125.8
216.196	6590
216.811	46357.3
216.851	549
216.897	547.3
216.971	4913.5
216.974	10681.4
216.977	2828.1
216.986	54545.7
217.02	580.4
217.049	7877.3
217.086	3080.7
217.105	43054.6
217.107	18064.6
217.118	3909.1
217.122	1726.6
217.126	495.7
217.143	10308.9
217.163	1494.8
217.18	5060.5
217.191	545.4
217.839	18298.2
217.849	12364
217.852	482.8
217.919	730.7
217.93	3685.6
217.934	15021.9
217.941	20889.5
217.956	7099.4
217.978	3223.8
217.987	1635.5
217.99	626
218.001	10965
218.009	7308.1
218.033	35890.7
218.066	1110.1
218.081	492.9
218.102	28544.4
218.108	542.8
218.11	683.3
218.113	550.4
218.138	29058.4
218.175	14512.7
218.211	6393
218.808	18062.4
218.891	24624
218.968	3903.8
218.985	33791.5
218.997	2707.2
219.017	22464.3
219.019	36396.1
219.037	574.5
219.065	681.1
219.077	1317.4
219.097	2015.9
219.101	5916.8
219.112	608.8
219.123	524.3
219.134	1375.9
219.159	1093.6
219.174	5614.7
219.836	19226.8
219.892	1003.6
219.916	746.2
219.929	1944.7
219.938	5721.7
219.953	4253.9
219.957	1199.6
219.971	953.9
219.981	120072
220.003	172542
220.019	1814.9
220.049	4085.1
220.081	6093.2
220.097	2467.7
220.118	10143.2
220.133	7031.9
220.154	15998.4
220.17	1357.4
220.267	951.5
220.271	9623.5
220.274	1281.4
220.276	1723.5
220.278	1132.6
220.28	826.5
220.805	537
220.808	3353.7
220.888	22297
220.892	11636.1
220.967	2312.1
220.985	1419.3
220.994	539.2
221.003	16225.5
221.006	7570.3
221.074	528.2
221.081	3449.4
221.092	633.2
221.113	527.4
221.117	25790.5
221.128	2884.5
221.153	1590.8
221.833	5463.1
221.851	719.2
221.926	859.1
221.93	59056.2
221.951	42506.6
221.968	576.4
221.978	81228.3
221.987	481.8
222.001	1267.5
222.053	495.8
222.076	2412.9
222.089	567.4
222.091	6057.9
222.097	12068.5
222.112	917.9
222.114	11241.3
222.12	1479
222.133	7605.3
222.149	1989.8
222.794	8001.4
222.804	1928.5
222.874	3756.9
222.886	1309.1
222.889	4935.4
222.951	3011.9
223.005	6327.1
223.049	47303.8
223.055	753.4
223.058	5188.9
223.064	33655.8
223.066	634.7
223.075	1365.5
223.096	86272.3
223.107	524
223.118	1615.6
223.133	5200.2
223.144	19126.4
223.154	1269.1
223.169	5075.3
223.18	543.3
223.193	3405.3
223.197	2081.2
223.2	1114.7
223.202	853.6
223.847	14081.4
223.927	93597.8
223.948	24106.7
223.953	1357.1
223.975	12609.8
224.035	750.3
224.052	729.6
224.063	1378.5
224.07	18559.2
224.076	6088.5
224.091	2946.6
224.1	12100.8
224.105	1589.1
224.113	6501.7
224.128	25207.4
224.149	563
224.165	639
224.791	7394.7
224.847	2550.2
224.85	4840.3
224.871	4383
224.885	1717
224.925	593.8
224.928	2152.7
224.937	40419.1
224.941	4917.2
225.003	623.2
225.031	500.7
225.076	1188
225.091	2471.8
225.112	4358.9
225.123	708.3
225.127	1465.1
225.131	2471.7
225.148	7110
225.185	3055.2
225.196	1159.4
225.833	5272.6
225.844	14750.4
225.847	3622.4
225.877	638.5
225.924	44873
225.945	3000
225.972	3038.8
225.99	4310.8
226.015	20189.8
226.022	3278
226.066	2191.7
226.071	1982.3
226.086	5586.1
[truncated: 1,158 more rows]

[truncated: 37 more sheets: Fig4a, Fig4b, Fig4c, Fig4d, Fig5a, Fig5b, Fig5c, Fig5d, Fig6ab, Fig6c, Fig6d, Fig6e, Fig6f, Fig6g, Fig6h, Fig7a, Fig7b, Fig8abc, Fig8d, Fig8e …]
